# Supplementary material for: Microarray-Based Sketches of the HERV Transcriptome Landscape
Source: PLoS One. 2012 Jun 28;7(6):e40194. doi: 10.1371/journal.pone.0040194 (PMC3386233; doi:10.1371/journal.pone.0040194)
Supplement: Table S3 — Genomic coordinates of active and functional HERV sequences. Genomic coordinates refer to the human genome version NCBI 36/hg18. Each HERV locus is designated by a single identifier (locus id). The table summarizes the different observations mentioned in the study, i.e. whether the locus shows expression patterns (tropism), is differentially expressed between normal and cancer samples (DGE) or exhibits functional LTRs (LTR functions). Two ‘x’ in the “LTR functions” box associated with one locus reflect distinct functions for each LTR of the same provirus. (XLS) [file pone.0040194.s007.xls]

## Sheet: synthesis
					Tropism										DEG							LTR functions
locus localization (NCBI36/hg18)	strand	locus id	herv family		lung N	colon T	testis T	testis N	Pr-Ov-Ut	prostate T	ovary T	placenta N	placenta N-testis T		testis	colon	lung	ovary	prostate	breast		promoter	polyA	readthrough	silent
chr 1: 1340045-1340674	-	100003_e	HERV-E 4.1															x
chr 1: 1395012-1396477	+	100005_h	HERV-H																						x
chr 1: 4781688-4782412	+	100010_f	HERV-FRD														x	x				x
chr 1: 12762845-12768665	-	100039_2	HERV-K HML-2														x					x
chr 1: 13103580-13104437	+	100044_2	HERV-K HML-2																						x
chr 1: 13330891-13340400	+	100050_2	HERV-K HML-2																						x
chr 1: 13551727-13561236	+	100059_2	HERV-K HML-2														x					x			x
chr 1: 13759923-13763994	+	100046_h	HERV-H				x								x
chr 1: 15334421-15335379	-	100071_2	HERV-K HML-2				x								x			x	x					x
chr 1: 17118572-17118727	-	100054_e	HERV-E 4.1																			x
chr 1: 20229120-20230095	-	100080_2	HERV-K HML-2												x			x				x
chr 1: 20240363-20244851	-	100060_h	HERV-H												x			x
chr 1: 20280815-20281721	-	100081_f	HERV-FRD												x			x				x
chr 1: 23196587-23203483	-	100067_h	HERV-H												x		x
chr 1: 23201713-23201784	-	100091_w	HERV-W															x
chr 1: 23573434-23573800	+	100068_h	HERV-H												x
chr 1: 23973777-23973969	+	100069_e	HERV-E 4.1																				x
chr 1: 26415718-26416202	+	100072_e	HERV-E 4.1																						x
chr 1: 30046861-30046915	+	100122_f	HERV-FRD										x		x
chr 1: 30439143-30440131	-	100124_f	HERV-FRD																						x
chr 1: 30474848-30475708	+	100125_w	HERV-W																						x
chr 1: 36727172-36729315	-	100149_2	HERV-K HML-2												x			x							x
chr 1: 38146074-38152175	+	100101_h	HERV-H													x		x	x
chr 1: 39742864-39743840	-	100158_2	HERV-K HML-2															x						x
chr 1: 45554293-45558755	+	100120_h	HERV-H															x
chr 1: 45574613-45575048	+	100122_h	HERV-H												x							x
chr 1: 45751770-45752724	+	100183_2	HERV-K HML-2													x							x
chr 1: 46558555-46559522	+	100189_2	HERV-K HML-2							x					x			x	x
chr 1: 46568022-46568774	+	100190_2	HERV-K HML-2															x	x
chr 1: 46569499-46569788	-	100126_e	HERV-E 4.1							x								x	x
chr 1: 46634135-46635101	-	100192_2	HERV-K HML-2																						x
chr 1: 51465235-51468757	+	100223_w	HERV-W													x
chr 1: 51845967-51846990	-	100224_f	HERV-FRD													x							x
chr 1: 53393934-53394604	+	100233_f	HERV-FRD												x							x
chr 1: 53662597-53668291	+	100152_h	HERV-H								x							x
chr 1: 53671142-53673436	+	100154_h	HERV-H													x
chr 1: 54874382-54875358	-	100237_2	HERV-K HML-2													x						x
chr 1: 55136163-55141845	-	100159_h	HERV-H												x
chr 1: 55149270-55157786	-	100238_w	HERV-W																						x
chr 1: 55260969-55266632	+	100161_h	HERV-H															x
chr 1: 56021472-56027229	-	100239_w	HERV-W																						x
chr 1: 58235178-58235841	+	100244_f	HERV-FRD																						x
chr 1: 60176431-60177425	-	100248_2	HERV-K HML-2																			x
chr 1: 65378067-65379033	+	100258_2	HERV-K HML-2															x
chr 1: 67325410-67326194	+	100267_w	HERV-W																				x
chr 1: 67386137-67386898	-	100268_w	HERV-W																						x
chr 1: 69101725-69102525	+	100272_w	HERV-W												x	x						x
chr 1: 69762476-69763180	-	100273_f	HERV-FRD												x							x
chr 1: 70698696-70699670	-	100275_2	HERV-K HML-2																			x
chr 1: 70826708-70832264	+	100209_h	HERV-H												x			x					x
chr 1: 71391936-71392646	+	100276_f	HERV-FRD												x										x
chr 1: 71574420-71575497	-	100277_f	HERV-FRD												x			x				x
chr 1: 75890071-75890736	+	100292_f	HERV-FRD																			x
chr 1: 77133084-77138660	-	100233_h	HERV-H								x							x
chr 1: 78221168-78222109	-	100299_2	HERV-K HML-2												x
chr 1: 79726879-79732396	-	100240_h	HERV-H													x	x	x		x		x
chr 1: 79877033-79882760	-	100241_h	HERV-H														x								x
chr 1: 79934615-79940335	-	100242_h	HERV-H												x	x						x
chr 1: 79940614-79941567	+	100307_2	HERV-K HML-2																						x
chr 1: 80488037-80488510	-	100244_5	HERV-K HML-5																						x
chr 1: 80830433-80831213	-	100310_w	HERV-W																			x
chr 1: 82866215-82866932	-	100318_f	HERV-FRD												x			x
chr 1: 86698092-86698778	-	100326_f	HERV-FRD												x							x
chr 1: 89162808-89170138	+	100339_w	HERV-W													x	x
chr 1: 89419377-89419778	-	100268_h	HERV-H														x	x
chr 1: 94806343-94810970	-	100290_h	HERV-H												x	x
chr 1: 94905803-94906494	+	100364_f	HERV-FRD																						x
chr 1: 96607611-96608601	+	100378_f	HERV-FRD																			x
chr 1: 96861463-96861850	-	100301_h	HERV-H												x
chr 1: 100073978-100074912	-	100391_2	HERV-K HML-2																						x
chr 1: 100574316-100575009	+	100393_f	HERV-FRD																						x
chr 1: 101404629-101404696	+	100395_f	HERV-FRD												x	x		x
chr 1: 101835372-101841586	-	100319_h	HERV-H																						x
chr 1: 104478884-104479857	-	100410_2	HERV-K HML-2												x							x
chr 1: 110071319-110071749	-	100349_h	HERV-H												x			x
chr 1: 110196377-110201971	-	100442_w	HERV-W												x	x						x
chr 1: 110201971-110202287	-	100443_w	HERV-W													x
chr 1: 110782073-110782519	+	100351_h	HERV-H																				x
chr 1: 111703869-111704830	-	100449_2	HERV-K HML-2												x
chr 1: 113153812-113159470	+	100357_h	HERV-H												x			x
chr 1: 113164281-113170199	-	100358_h	HERV-H												x			x
chr 1: 113171325-113171618	+	100359_e	HERV-E 4.1										x		x
chr 1: 113212884-113213389	+	100361_e	HERV-E 4.1																						x
chr 1: 115177796-115178324	-	100474_f	HERV-FRD																						x
chr 1: 115355475-115355826	-	100370_h	HERV-H													x
chr 1: 115853287-115855146	-	100371_h	HERV-H																						x
chr 1: 117204314-117204779	-	100374_h	HERV-H																				x
chr 1: 119033717-119034387	-	100494_f	HERV-FRD															x				x
chr 1: 143314771-143315743	+	100511_2	HERV-K HML-2												x	x
chr 1: 144213068-144214036	-	100512_2	HERV-K HML-2													x		x				x
chr 1: 144779633-144780605	-	100516_2	HERV-K HML-2												x	x	x		x
chr 1: 144830619-144831619	+	100517_2	HERV-K HML-2				x								x
chr 1: 145044323-145045283	-	100519_2	HERV-K HML-2																						x
chr 1: 146722974-146723946	-	100529_2	HERV-K HML-2												x	x
chr 1: 146832410-146833382	+	100530_2	HERV-K HML-2												x	x	x		x
chr 1: 148873750-148874985	+	100536_2	HERV-K HML-2												x
chr 1: 148879269-148880889	+	100410_h	HERV-H												x	x			x				x
chr 1: 150111609-150112583	+	100545_2	HERV-K HML-2																						x
chr 1: 154420719-154426128	-	100419_5	HERV-K HML-5		x												x		x			x
chr 1: 155468538-155469239	-	100581_f	HERV-FRD																				x
chr 1: 155690148-155690847	+	100584_f	HERV-FRD				x								x
chr 1: 158961434-158962605	+	100596_f	HERV-FRD																						x
chr 1: 159183330-159186205	-	100601_2	HERV-K HML-2																						x
chr 1: 159552122-159553018	-	100608_2	HERV-K HML-2																			x
chr 1: 161827723-161832945	+	100439_h	HERV-H													x		x
chr 1: 163328444-163329407	+	100623_2	HERV-K HML-2																			x
chr 1: 164841239-164846882	-	100627_2	HERV-K HML-2																						x
chr 1: 169649450-169650219	-	100651_w	HERV-W																						x
chr 1: 169701041-169701742	-	100652_f	HERV-FRD																						x
chr 1: 171684177-171684627	-	100464_h	HERV-H												x	x	x
chr 1: 171710187-171711158	+	100661_2	HERV-K HML-2												x			x				x
chr 1: 172914373-172915096	-	100670_w	HERV-W																				x
chr 1: 173003968-173004670	+	100672_f	HERV-FRD																						x
chr 1: 173018447-173019202	+	100673_w	HERV-W												x								x
chr 1: 176275999-176281686	+	100472_h	HERV-H			x										x
chr 1: 176376976-176378817	-	100686_w	HERV-W												x		x
chr 1: 176466340-176467047	-	100687_f	HERV-FRD																				x
chr 1: 178799179-178799785	-	100696_f	HERV-FRD												x
chr 1: 181128423-181129530	-	100708_f	HERV-FRD												x
chr 1: 181631981-181632687	+	100709_f	HERV-FRD												x
chr 1: 185138061-185138641	+	100493_h	HERV-H																			x
chr 1: 186986990-186987960	-	100725_2	HERV-K HML-2												x								x
chr 1: 187455571-187456240	-	100732_f	HERV-FRD																						x
chr 1: 191122168-191122943	-	100748_w	HERV-W				x								x
chr 1: 194451065-194451430	-	100533_h	HERV-H															x				x
chr 1: 196270404-196276745	+	100536_h	HERV-H																				x
chr 1: 196365449-196366430	-	100780_2	HERV-K HML-2												x		x					x
chr 1: 200402702-200404249	+	100545_e	HERV-E 4.1																			x
chr 1: 201241191-201241627	-	100546_h	HERV-H												x			x
chr 1: 201726731-201727141	+	100548_h	HERV-H													x	x	x
chr 1: 204102083-204107469	-	100799_w	HERV-W														x
chr 1: 204107496-204110550	+	100552_h	HERV-H												x		x	x
chr 1: 204120906-204126174	-	100553_h	HERV-H												x
chr 1: 204451670-204454441	-	100555_e	HERV-E 4.1						x						x	x		x
chr 1: 205873717-205874167	-	100559_h	HERV-H												x			x
chr 1: 205981124-205981888	-	100808_w	HERV-W												x			x					x
chr 1: 207399742-207400401	-	100815_f	HERV-FRD																						x
chr 1: 207713890-207714591	+	100816_f	HERV-FRD															x
chr 1: 208103713-208104413	-	100818_f	HERV-FRD															x
chr 1: 208351056-208356175	-	100564_h	HERV-H				x								x
chr 1: 209462097-209463065	-	100823_2	HERV-K HML-2															x
chr 1: 210389154-210391126	-	100834_f	HERV-FRD															x				x
chr 1: 214248108-214253836	+	100584_h	HERV-H												x
chr 1: 216834364-216840030	-	100592_h	HERV-H												x
chr 1: 220188227-220189371	+	100603_h	HERV-H				x								x
chr 1: 220205889-220211598	+	100604_h	HERV-H												x
chr 1: 220215255-220218922	-	100606_h	HERV-H								x				x		x	x
chr 1: 223094264-223100407	-	100613_h	HERV-H												x	x	x	x
chr 1: 223140681-223147414	+	100615_h	HERV-H													x
chr 1: 223480928-223481916	-	100874_2	HERV-K HML-2												x
chr 1: 225091861-225092726	+	100628_h	HERV-H												x
chr 1: 225351767-225352462	+	100885_f	HERV-FRD												x							x
chr 1: 225849586-225850738	-	100633_e	HERV-E 4.1												x		x
chr 1: 225878835-225887883	-	100891_w	HERV-W																			x
chr 1: 226879232-226884835	-	100639_h	HERV-H												x	x		x
chr 1: 227127533-227128140	+	100901_f	HERV-FRD															x							x
chr 1: 227138201-227138869	+	100902_f	HERV-FRD																						x
chr 1: 227144500-227145269	+	100903_w	HERV-W																						x
chr 1: 227155887-227156667	+	100905_w	HERV-W															x				x
chr 1: 227156668-227157165	+	100906_f	HERV-FRD												x
chr 1: 227202666-227203695	+	100907_f	HERV-FRD																				x
chr 1: 227376628-227382548	+	100642_h	HERV-H												x
chr 1: 230032039-230038017	-	100650_h	HERV-H															x
chr 1: 231675180-231675611	-	100656_h	HERV-H												x								x
chr 1: 234187856-234188549	-	100931_f	HERV-FRD																						x
chr 1: 236992218-236994396	-	100941_2	HERV-K HML-2																				x
chr 1: 237331217-237334832	+	100681_h	HERV-H															x							x
chr 1: 237334832-237336987	+	100682_h	HERV-H														x	x
chr 1: 237429952-237430254	+	100683_e	HERV-E 4.1												x	x		x
chr 1: 239391952-239392660	+	100946_f	HERV-FRD																						x
chr 1: 240440243-240440795	+	100689_h	HERV-H																						x
chr 1: 244312610-244313561	+	100960_2	HERV-K HML-2												x	x
chr 1: 244819996-244820439	-	100704_e	HERV-E 4.1													x
chr 1: 244914593-244916821	+	100708_h	HERV-H																						x
chr 1: 245338266-245338351	+	100967_2	HERV-K HML-2												x
chr 2: 143396-148188	-	200004_w	HERV-W												x
chr 2: 3087260-3088202	-	200015_2	HERV-K HML-2												x
chr 2: 5153684-5154379	-	200025_f	HERV-FRD																						x
chr 2: 7710915-7711589	+	200030_f	HERV-FRD																						x
chr 2: 12267535-12268272	+	200045_f	HERV-FRD																						x
chr 2: 12683912-12689836	+	200063_h	HERV-H												x
chr 2: 14421545-14422253	-	200052_f	HERV-FRD																						x
chr 2: 15253095-15253817	+	200055_f	HERV-FRD																				x
chr 2: 15759039-15759737	-	200061_f	HERV-FRD																						x
chr 2: 16846720-16847190	-	200062_w	HERV-W														x
chr 2: 16975769-16976472	-	200063_f	HERV-FRD																						x
chr 2: 17383689-17391462	+	200065_w	HERV-W				x								x										x
chr 2: 18474209-18474872	+	200067_f	HERV-FRD												x			x				x
chr 2: 20145804-20151367	+	200102_h	HERV-H												x
chr 2: 24861412-24861769	+	200114_h	HERV-H													x							x
chr 2: 26234682-26235084	-	200082_f	HERV-FRD																				x
chr 2: 30592323-30596634	+	200101_w	HERV-W														x	x							x
chr 2: 31361084-31361799	+	200104_w	HERV-W																				x
chr 2: 32354155-32355122	-	200109_2	HERV-K HML-2												x
chr 2: 33689220-33689999	-	200117_w	HERV-W																						x
chr 2: 34773168-34775448	+	200133_h	HERV-H												x		x
chr 2: 34779941-34781406	+	200135_h	HERV-H												x								x
chr 2: 34868390-34874629	+	200137_h	HERV-H															x
chr 2: 34879568-34885219	-	200138_h	HERV-H								x							x							x
chr 2: 35513553-35514174	+	200132_f	HERV-FRD																						x
chr 2: 35515491-35521157	-	200140_h	HERV-H												x
chr 2: 36679747-36685410	+	200144_h	HERV-H												x			x
chr 2: 37504933-37505620	-	200139_f	HERV-FRD																						x
chr 2: 38161446-38167158	-	200151_h	HERV-H														x	x
chr 2: 40978866-40978933	-	200158_f	HERV-FRD												x			x
chr 2: 42912365-42913143	+	200165_w	HERV-W																						x
chr 2: 44099248-44105173	-	200166_h	HERV-H															x
chr 2: 44213629-44214606	+	200170_f	HERV-FRD																				x
chr 2: 44343693-44344377	-	200171_f	HERV-FRD													x						x
chr 2: 47832401-47832875	-	200181_f	HERV-FRD															x
chr 2: 49358270-49358629	+	200183_h	HERV-H												x			x
chr 2: 51343677-51344040	-	200189_h	HERV-H												x
chr 2: 52103626-52108242	-	200192_h	HERV-H												x		x
chr 2: 54587807-54590183	-	200204_h	HERV-H												x	x	x	x	x	x
chr 2: 55216639-55217263	+	200207_f	HERV-FRD																						x
chr 2: 56557158-56557832	+	200213_f	HERV-FRD																						x
chr 2: 57102769-57103266	+	200210_e	HERV-E 4.1												x	x		x				x
chr 2: 57305890-57306339	-	200212_h	HERV-H												x
chr 2: 57307944-57315854	+	200213_h	HERV-H															x
chr 2: 58194071-58199769	-	200217_h	HERV-H												x	x	x	x
chr 2: 60796889-60797600	+	200218_f	HERV-FRD																			x
chr 2: 63928103-63928550	-	200228_h	HERV-H													x	x	x
chr 2: 64968050-64971661	-	200235_e	HERV-E 4.1												x
chr 2: 66328107-66330157	+	200240_h	HERV-H												x								x
chr 2: 66687917-66688616	+	200239_f	HERV-FRD																						x
chr 2: 68004026-68004726	+	200240_f	HERV-FRD																						x
chr 2: 69523645-69529977	-	200245_h	HERV-H												x			x
chr 2: 71126793-71131256	+	200249_e	HERV-E 4.1																						x
chr 2: 71238414-71246247	-	200251_h	HERV-H												x	x	x
chr 2: 71468737-71476455	+	200252_5	HERV-K HML-5												x		x	x				x		x
chr 2: 75036454-75037124	-	200258_f	HERV-FRD																				x
chr 2: 75952324-75960132	+	200261_w	HERV-W				x								x							x
chr 2: 77168875-77174664	+	200269_h	HERV-H				x								x
chr 2: 77858386-77861103	-	200269_f	HERV-FRD																						x
chr 2: 77980822-77981234	-	200273_h	HERV-H															x
chr 2: 78046215-78051486	+	200275_h	HERV-H												x
chr 2: 78627367-78628080	-	200273_w	HERV-W																						x
chr 2: 78838837-78844899	+	200278_h	HERV-H												x								x
chr 2: 79243805-79250988	-	200277_w	HERV-W												x
chr 2: 80951951-80952707	+	200278_w	HERV-W																						x
chr 2: 80956433-80960797	-	200288_h	HERV-H														x	x
chr 2: 83182027-83182805	+	200293_w	HERV-W																				x
chr 2: 88760597-88762729	+	200319_f	HERV-FRD													x		x				x
chr 2: 88947128-88948117	-	200321_2	HERV-K HML-2																			x
chr 2: 95580720-95581439	+	200338_e	HERV-E 4.1																			x
chr 2: 98021981-98022703	+	200337_f	HERV-FRD																						x
chr 2: 98027450-98028453	-	200342_h	HERV-H															x
chr 2: 100252931-100253688	+	200345_2	HERV-K HML-2					x							x							x
chr 2: 100667760-100668731	+	200346_2	HERV-K HML-2																				x
chr 2: 101234165-101234525	-	200350_h	HERV-H												x
chr 2: 101341556-101342578	-	200349_f	HERV-FRD												x			x
chr 2: 101601994-101602661	-	200351_f	HERV-FRD															x							x
chr 2: 105967906-105968229	-	200362_e	HERV-E 4.1														x	x
chr 2: 109087859-109089204	+	200372_f	HERV-FRD																						x
chr 2: 110506513-110507471	-	200379_2	HERV-K HML-2																				x
chr 2: 111153345-111153845	+	200383_e	HERV-E 4.1					x							x
chr 2: 116055966-116056642	-	200396_f	HERV-FRD																						x
chr 2: 116652845-116653292	-	200400_h	HERV-H												x
chr 2: 116657797-116664995	-	200401_h	HERV-H																						x
chr 2: 117201990-117202681	+	200399_f	HERV-FRD																						x
chr 2: 118502879-118503541	+	200404_f	HERV-FRD																						x
chr 2: 122158786-122161083	-	200410_e	HERV-E 4.1												x
chr 2: 124135239-124135966	+	200415_w	HERV-W																						x
chr 2: 125573520-125574223	+	200423_f	HERV-FRD																						x
chr 2: 127843921-127850615	+	200436_5	HERV-K HML-5												x			x
chr 2: 134462353-134463072	-	200464_f	HERV-FRD																				x
chr 2: 138135555-138136595	-	200482_f	HERV-FRD																				x
chr 2: 138747205-138747951	-	200486_w	HERV-W					x							x
chr 2: 139435133-139435782	-	200489_f	HERV-FRD																						x
chr 2: 142963716-142969364	-	200472_h	HERV-H												x		x		x				x
chr 2: 143169131-143170125	-	200497_2	HERV-K HML-2												x							x
chr 2: 143372720-143381938	-	200499_w	HERV-W																				x
chr 2: 144382942-144383693	+	200502_f	HERV-FRD																						x
chr 2: 148775411-148776116	-	200517_f	HERV-FRD																						x
chr 2: 150677477-150683326	+	200489_h	HERV-H												x
chr 2: 151518177-151527698	+	200493_h	HERV-H															x
chr 2: 155928087-155928787	+	200532_f	HERV-FRD																						x
chr 2: 157905798-157908183	-	200519_h	HERV-H												x				x			x
chr 2: 157908259-157910203	+	200520_h	HERV-H																			x
chr 2: 158517070-158517755	+	200538_f	HERV-FRD																						x
chr 2: 159446215-159451013	+	200524_e	HERV-E 4.1																			x
chr 2: 165222667-165224367	-	200557_w	HERV-W									x					x		x
chr 2: 165533332-165534052	-	200558_w	HERV-W																						x
chr 2: 167206228-167206602	-	200544_h	HERV-H																						x
chr 2: 167330763-167331232	-	200567_f	HERV-FRD													x		x
chr 2: 170676773-170684540	+	200552_5	HERV-K HML-5															x					x
chr 2: 173115073-173117251	+	200559_h	HERV-H													x		x
chr 2: 175772620-175773060	-	200566_h	HERV-H																				x
chr 2: 175898117-175899503	+	200608_w	HERV-W										x		x			x
chr 2: 179035945-179036517	+	200619_w	HERV-W															x
chr 2: 179624557-179630222	-	200572_h	HERV-H					x							x
chr 2: 180804649-180812291	+	200622_w	HERV-W																						x
chr 2: 184771756-184772203	+	200597_h	HERV-H																						x
chr 2: 185332604-185332980	+	200601_h	HERV-H													x
chr 2: 187093882-187094410	+	200652_2	HERV-K HML-2												x
chr 2: 187305381-187306066	-	200654_f	HERV-FRD															x				x
chr 2: 188084458-188084785	+	200618_e	HERV-E 4.1		x										x	x	x	x	x	x
chr 2: 188130911-188139120	-	200620_h	HERV-H				x								x
chr 2: 188606470-188612115	+	200622_h	HERV-H								x				x	x		x
chr 2: 188741658-188747663	-	200625_h	HERV-H															x	x
chr 2: 189204150-189204857	+	200662_f	HERV-FRD																						x
chr 2: 189247408-189248081	+	200663_f	HERV-FRD																						x
chr 2: 190853307-190853994	+	200670_f	HERV-FRD												x
chr 2: 193079050-193086155	+	200642_h	HERV-H												x
chr 2: 193114913-193115898	-	200680_2	HERV-K HML-2												x
chr 2: 193491274-193497803	+	200644_h	HERV-H																			x
chr 2: 193715387-193716358	+	200684_2	HERV-K HML-2												x	x
chr 2: 194062453-194063119	+	200689_f	HERV-FRD																			x
chr 2: 194703669-194709523	-	200647_h	HERV-H					x							x			x
chr 2: 195077311-195078265	-	200696_2	HERV-K HML-2																			x
chr 2: 195907646-195913044	-	200698_w	HERV-W												x	x
chr 2: 198151379-198160693	+	200654_h	HERV-H												x
chr 2: 199752333-199758641	+	200657_h	HERV-H														x	x				x
chr 2: 200774833-200775651	-	200663_h	HERV-H																				x
chr 2: 201435182-201435643	+	200664_h	HERV-H												x
chr 2: 201439950-201440437	+	200720_f	HERV-FRD												x			x				x
chr 2: 201711970-201712935	+	200722_2	HERV-K HML-2										x		x		x		x
chr 2: 202508160-202508613	-	200728_f	HERV-FRD															x
chr 2: 204534908-204540602	-	200673_h	HERV-H			x
chr 2: 204916768-204917483	+	200744_f	HERV-FRD																						x
chr 2: 207379807-207385596	-	200680_h	HERV-H																x
chr 2: 208689300-208689772	+	200684_e	HERV-E 4.1												x
chr 2: 208788116-208788682	-	200756_f	HERV-FRD																						x
chr 2: 208795005-208795131	-	200757_f	HERV-FRD												x
chr 2: 208829732-208830712	-	200759_2	HERV-K HML-2																						x
chr 2: 209246842-209247428	-	200762_f	HERV-FRD																						x
chr 2: 209475743-209478438	+	200691_h	HERV-H															x
chr 2: 211834777-211838293	+	200701_h	HERV-H																			x
chr 2: 215375861-215376821	+	200778_2	HERV-K HML-2												x		x	x
chr 2: 215413351-215413804	-	200713_h	HERV-H												x	x
chr 2: 215430449-215430910	+	200780_f	HERV-FRD				x								x
chr 2: 218884229-218885197	-	200796_2	HERV-K HML-2																						x
chr 2: 223763483-223764405	+	200809_2	HERV-K HML-2															x
chr 2: 226039745-226040459	-	200815_f	HERV-FRD													x						x
chr 2: 228295177-228296157	-	200821_2	HERV-K HML-2																						x
chr 2: 228354063-228354773	+	200822_f	HERV-FRD																				x
chr 2: 228535478-228536187	+	200823_f	HERV-FRD																						x
chr 2: 231220016-231220435	-	200775_h	HERV-H															x				x
chr 2: 231645891-231645949	+	200776_5	HERV-K HML-5												x	x	x	x
chr 2: 231673651-231673769	-	200779_5	HERV-K HML-5												x	x
chr 2: 231973667-231981798	+	200780_e	HERV-E 4.1												x		x
chr 2: 232142488-232142848	+	200782_h	HERV-H																						x
chr 2: 239567148-239569048	-	200853_w	HERV-W															x
chr 3: 3633712-3634381	+	300008_f	HERV-FRD																						x
chr 3: 5520523-5521217	+	300015_f	HERV-FRD																						x
chr 3: 5525407-5525762	-	300027_h	HERV-H															x					x
chr 3: 8029284-8030064	-	300027_w	HERV-W																						x
chr 3: 8130557-8130971	+	300042_h	HERV-H												x			x
chr 3: 8686697-8686961	+	300048_e	HERV-E 4.1														x
chr 3: 9864346-9867038	-	300034_2	HERV-K HML-2															x
chr 3: 9867038-9871236	-	300035_2	HERV-K HML-2																			x
chr 3: 10747162-10747573	+	300051_h	HERV-H												x
chr 3: 12690614-12691581	+	300053_2	HERV-K HML-2				x								x									x
chr 3: 14279404-14280118	-	300065_f	HERV-FRD																						x
chr 3: 16571582-16572259	+	300077_f	HERV-FRD																						x
chr 3: 17554579-17555183	+	300080_f	HERV-FRD				x								x									x
chr 3: 17751940-17752704	-	300083_w	HERV-W												x							x
chr 3: 20380459-20380671	-	300078_e	HERV-E 4.1													x
chr 3: 21205514-21210699	-	300088_h	HERV-H														x
chr 3: 21319261-21320041	-	300104_w	HERV-W																						x
chr 3: 22852572-22853279	-	300107_f	HERV-FRD																						x
chr 3: 26117911-26118595	-	300113_f	HERV-FRD																						x
chr 3: 28017061-28017725	+	300118_f	HERV-FRD															x
chr 3: 32045483-32046028	+	300126_f	HERV-FRD																			x
chr 3: 32084437-32092998	+	300116_h	HERV-H					x							x
chr 3: 32477433-32480101	-	300118_h	HERV-H								x						x	x		x
chr 3: 32480101-32483411	-	300119_h	HERV-H												x		x	x
chr 3: 37222224-37226355	+	300131_h	HERV-H												x			x
chr 3: 38150975-38151716	+	300155_2	HERV-K HML-2															x
chr 3: 38151743-38152318	-	300156_2	HERV-K HML-2																				x
chr 3: 38305903-38313820	-	300159_w	HERV-W																			x
chr 3: 40306326-40307003	+	300178_f	HERV-FRD																				x
chr 3: 40577391-40583175	+	300139_h	HERV-H												x	x		x				x
chr 3: 40736105-40736789	+	300179_f	HERV-FRD																						x
chr 3: 41337967-41338968	+	300182_f	HERV-FRD																						x
chr 3: 41707375-41708048	+	300183_f	HERV-FRD																			x
chr 3: 42827687-42828671	+	300189_2	HERV-K HML-2															x					x
chr 3: 42935348-42935506	-	300192_f	HERV-FRD												x
chr 3: 43274801-43275774	-	300193_2	HERV-K HML-2																				x
chr 3: 43607307-43608063	+	300196_w	HERV-W																						x
chr 3: 44361156-44367804	-	300147_h	HERV-H															x							x
chr 3: 45334152-45335128	-	300205_f	HERV-FRD														x								x
chr 3: 45588687-45589372	+	300206_f	HERV-FRD																						x
chr 3: 45773285-45774220	-	300207_2	HERV-K HML-2			x										x
chr 3: 45956645-45957363	+	300208_f	HERV-FRD												x
chr 3: 46021131-46023212	+	300211_f	HERV-FRD																						x
chr 3: 46140179-46140255	+	300212_f	HERV-FRD													x		x
chr 3: 46260865-46268560	-	300153_h	HERV-H													x									x
chr 3: 46404182-46406028	-	300156_h	HERV-H												x								x
chr 3: 48735692-48742987	-	300165_h	HERV-H															x
chr 3: 51764884-51765731	-	300171_h	HERV-H																						x
chr 3: 54643549-54649271	-	300176_h	HERV-H				x								x	x
chr 3: 57312870-57318031	+	300183_h	HERV-H																				x
chr 3: 58397972-58398349	-	300186_h	HERV-H												x	x
chr 3: 61653185-61653588	-	300197_h	HERV-H												x
chr 3: 62900181-62900872	+	300286_f	HERV-FRD																						x
chr 3: 68563582-68564080	-	300213_e	HERV-E 4.1															x
chr 3: 68663058-68663711	-	300293_f	HERV-FRD																						x
chr 3: 70566511-70572260	-	300220_h	HERV-H															x
chr 3: 74957891-74960634	+	300229_e	HERV-E 4.1							x									x
chr 3: 75004674-75009922	-	300309_w	HERV-W							x									x
chr 3: 75269085-75276706	+	300231_e	HERV-E 4.1														x	x	x			x
chr 3: 75525034-75525993	+	300314_2	HERV-K HML-2																			x
chr 3: 75668671-75670588	+	300316_2	HERV-K HML-2																				x
chr 3: 77122373-77123106	+	300324_f	HERV-FRD																				x
chr 3: 77534295-77534869	+	300327_f	HERV-FRD																						x
chr 3: 78353823-78354204	+	300247_h	HERV-H												x			x						x
chr 3: 78475709-78476509	-	300331_w	HERV-W														x					x
chr 3: 78701402-78702145	-	300332_f	HERV-FRD																						x
chr 3: 78707170-78707872	-	300333_f	HERV-FRD																						x
chr 3: 79750202-79753280	+	300256_h	HERV-H																						x
chr 3: 80520565-80523278	+	300261_h	HERV-H												x
chr 3: 81913760-81914521	+	300347_w	HERV-W																						x
chr 3: 83646334-83646729	-	300278_h	HERV-H															x
chr 3: 83646759-83647541	+	300354_w	HERV-W																			x
chr 3: 83648234-83648933	+	300355_f	HERV-FRD															x							x
chr 3: 84247327-84247690	-	300284_h	HERV-H																						x
chr 3: 86543435-86544180	+	300363_w	HERV-W																			x
chr 3: 90214824-90218570	+	300312_h	HERV-H												x			x
chr 3: 95139589-95145594	+	300313_h	HERV-H												x		x	x		x
chr 3: 95546490-95547248	-	300380_w	HERV-W																						x
chr 3: 95998878-95999547	-	300383_f	HERV-FRD																						x
chr 3: 97868010-97876978	-	300392_w	HERV-W																						x
chr 3: 98434076-98434769	-	300393_f	HERV-FRD																						x
chr 3: 98473995-98479084	-	300325_h	HERV-H													x
chr 3: 99517681-99518650	-	300395_2	HERV-K HML-2																						x
chr 3: 100178327-100178459	-	300399_f	HERV-FRD												x	x		x
chr 3: 100621292-100621816	+	300400_2	HERV-K HML-2															x				x
chr 3: 101474028-101474979	-	300402_2	HERV-K HML-2												x
chr 3: 102893427-102902549	+	300408_2	HERV-K HML-2															x					x
chr 3: 103933971-103934748	-	300411_w	HERV-W												x		x						x
chr 3: 109223637-109224291	-	300437_f	HERV-FRD																						x
chr 3: 110377937-110378340	-	300383_h	HERV-H														x
chr 3: 111176156-111176675	-	300442_w	HERV-W												x
chr 3: 112698542-112699339	-	300445_w	HERV-W																						x
chr 3: 113601964-113603398	-	300399_h	HERV-H																						x
chr 3: 113681517-113681938	+	300401_h	HERV-H												x			x
chr 3: 113765617-113766546	-	300448_2	HERV-K HML-2												x
chr 3: 113991978-113993033	-	300449_w	HERV-W																				x
chr 3: 114225814-114228485	-	300450_2	HERV-K HML-2				x								x
chr 3: 116946112-116948448	+	300462_w	HERV-W												x	x		x
chr 3: 117306894-117312765	-	300415_h	HERV-H			x													x
chr 3: 119398908-119399589	+	300473_f	HERV-FRD																						x
chr 3: 123372835-123373137	-	300428_h	HERV-H												x
chr 3: 127001763-127002694	-	300508_2	HERV-K HML-2												x
chr 3: 127065283-127071032	+	300440_h	HERV-H												x
chr 3: 127091992-127101129	+	300509_2	HERV-K HML-2												x			x					x
chr 3: 127518783-127519477	+	300513_f	HERV-FRD																						x
chr 3: 128381736-128382403	+	300518_f	HERV-FRD													x							x
chr 3: 130032422-130036475	-	300446_h	HERV-H												x	x
chr 3: 130037918-130043560	-	300448_h	HERV-H												x		x
chr 3: 130161351-130164778	+	300449_h	HERV-H													x
chr 3: 130842785-130843595	-	300535_2	HERV-K HML-2												x			x
chr 3: 131260635-131264344	+	300455_h	HERV-H												x
chr 3: 131413305-131414277	+	300538_2	HERV-K HML-2												x
chr 3: 133114616-133115281	+	300544_f	HERV-FRD												x			x
chr 3: 133508751-133509387	+	300470_e	HERV-E 4.1												x		x
chr 3: 133850331-133851314	+	300550_2	HERV-K HML-2												x			x							x
chr 3: 134664420-134665419	-	300553_f	HERV-FRD															x				x
chr 3: 135222763-135223084	+	300475_e	HERV-E 4.1													x	x
chr 3: 143021313-143023045	+	300584_w	HERV-W												x			x
chr 3: 144273854-144274284	-	300492_h	HERV-H												x			x
chr 3: 145935886-145935981	+	300591_f	HERV-FRD				x								x
chr 3: 146311752-146313676	-	300504_h	HERV-H												x	x		x
chr 3: 146910972-146916574	+	300512_h	HERV-H												x
chr 3: 147554294-147559942	+	300516_h	HERV-H														x	x	x
chr 3: 149620619-149621340	-	300617_f	HERV-FRD																						x
chr 3: 149764167-149767943	-	300619_2	HERV-K HML-2				x								x			x
chr 3: 151801266-151802934	+	300533_h	HERV-H				x								x
chr 3: 152887565-152888207	-	300638_f	HERV-FRD																						x
chr 3: 153797495-153803634	+	300540_h	HERV-H												x			x
chr 3: 154426628-154433002	-	300543_h	HERV-H												x
chr 3: 155899593-155900299	+	300657_f	HERV-FRD																						x
chr 3: 156178559-156179784	+	300659_w	HERV-W													x	x
chr 3: 163503422-163504116	+	300680_f	HERV-FRD																						x
chr 3: 163867174-163867941	-	300689_w	HERV-W																						x
chr 3: 163912942-163918742	+	300573_h	HERV-H															x
chr 3: 163923299-163927462	-	300574_h	HERV-H													x		x
chr 3: 164894947-164901509	-	300696_w	HERV-W																						x
chr 3: 165342014-165344120	+	300701_f	HERV-FRD																						x
chr 3: 167701085-167706900	-	300599_h	HERV-H			x									x	x		x
chr 3: 170033623-170034359	-	300611_h	HERV-H												x			x				x
chr 3: 170131404-170133251	-	300612_h	HERV-H															x		x		x
chr 3: 171872658-171878745	-	300617_h	HERV-H												x			x	x
chr 3: 172018098-172024244	-	300619_h	HERV-H												x			x		x
chr 3: 172777168-172782641	+	300623_h	HERV-H												x
chr 3: 173859630-173860121	+	300625_5	HERV-K HML-5																			x
chr 3: 174425420-174426107	-	300732_f	HERV-FRD																						x
chr 3: 175280736-175281409	-	300733_f	HERV-FRD																			x
chr 3: 175434534-175435241	-	300735_f	HERV-FRD																						x
chr 3: 176879333-176879730	-	300635_h	HERV-H													x			x
chr 3: 177027967-177036705	+	300638_h	HERV-H					x							x
chr 3: 177261846-177267467	+	300639_h	HERV-H												x	x
chr 3: 178866314-178871614	-	300647_h	HERV-H												x	x	x
chr 3: 180717551-180722966	+	300655_h	HERV-H												x
chr 3: 180722967-180726830	-	300656_h	HERV-H													x	x	x
chr 3: 181965774-181966560	-	300761_w	HERV-W																						x
chr 3: 182582997-182583698	-	300763_f	HERV-FRD																						x
chr 3: 184711418-184712409	-	300767_2	HERV-K HML-2												x		x
chr 3: 186574589-186580188	-	300669_h	HERV-H													x			x
chr 3: 186765708-186772209	-	300777_2	HERV-K HML-2												x	x		x
chr 3: 186986788-186987217	+	300670_h	HERV-H													x		x
chr 3: 187581597-187582311	+	300778_f	HERV-FRD												x	x	x	x				x
chr 3: 188666779-188672482	-	300678_h	HERV-H															x
chr 3: 190138663-190139459	-	300788_w	HERV-W													x						x
chr 3: 190583155-190583856	-	300790_f	HERV-FRD												x								x
chr 3: 190958165-190959242	+	300792_f	HERV-FRD																				x
chr 3: 191345083-191348529	+	300682_h	HERV-H															x
chr 3: 192859268-192866075	+	300804_w	HERV-W				x								x
chr 3: 192866741-192872861	-	300690_h	HERV-H												x	x
chr 3: 193128505-193129478	-	300694_h	HERV-H				x								x
chr 3: 193273756-193277341	-	300697_h	HERV-H													x		x
chr 3: 194320143-194320834	+	300808_f	HERV-FRD																						x
chr 3: 195372920-195373619	-	300810_f	HERV-FRD																						x
chr 3: 196130696-196131405	+	300813_f	HERV-FRD																						x
chr 3: 196356095-196356926	+	300814_f	HERV-FRD													x						x
chr 3: 198155348-198156296	+	300826_2	HERV-K HML-2												x							x
chr 3: 198173309-198174307	+	300827_2	HERV-K HML-2															x					x
chr 4: 175538-180716	-	400005_w	HERV-W																			x
chr 4: 1992875-1993855	+	400018_2	HERV-K HML-2												x		x					x
chr 4: 3978297-3979263	+	400025_2	HERV-K HML-2																			x
chr 4: 3980100-3985736	+	400015_h	HERV-H												x
chr 4: 4030945-4038383	-	400027_2	HERV-K HML-2														x
chr 4: 4052713-4058389	-	400016_h	HERV-H														x
chr 4: 5101984-5102366	-	400025_h	HERV-H												x			x				x
chr 4: 5327054-5327831	+	400034_w	HERV-W																			x
chr 4: 5645053-5645489	+	400035_f	HERV-FRD												x
chr 4: 6299225-6299800	+	400036_f	HERV-FRD																						x
chr 4: 6560755-6561735	+	400039_f	HERV-FRD												x
chr 4: 8472992-8480379	+	400046_w	HERV-W															x				x
chr 4: 8486531-8489137	+	400037_e	HERV-E 4.1												x			x
chr 4: 8492255-8492953	+	400038_e	HERV-E 4.1												x		x
chr 4: 8535024-8541336	-	400039_h	HERV-H												x			x
chr 4: 9179016-9179946	-	400051_2	HERV-K HML-2												x
chr 4: 9342496-9343413	-	400054_2	HERV-K HML-2												x							x
chr 4: 9738099-9739026	-	400056_2	HERV-K HML-2																						x
chr 4: 11264289-11269976	-	400058_h	HERV-H												x	x		x
chr 4: 11417006-11422662	+	400059_h	HERV-H																						x
chr 4: 11974611-11980403	+	400064_h	HERV-H													x							x
chr 4: 12069907-12070683	+	400064_w	HERV-W																						x
chr 4: 12071317-12071602	+	400067_h	HERV-H												x
chr 4: 13780668-13786698	-	400074_h	HERV-H				x								x
chr 4: 15687379-15688353	+	400074_2	HERV-K HML-2																						x
chr 4: 16529457-16529865	+	400083_h	HERV-H												x			x					x	x
chr 4: 16585555-16586042	+	400084_h	HERV-H												x
chr 4: 18627159-18627792	+	400094_h	HERV-H																				x
chr 4: 20240490-20246699	-	400105_h	HERV-H															x
chr 4: 23107082-23107579	+	400117_h	HERV-H																						x
chr 4: 23937472-23938933	+	400124_h	HERV-H																						x
chr 4: 27585609-27586295	+	400135_h	HERV-H												x	x
chr 4: 29760292-29761708	+	400149_h	HERV-H																						x
chr 4: 33005518-33005987	-	400167_5	HERV-K HML-5																						x
chr 4: 33419555-33421369	+	400137_w	HERV-W																			x
chr 4: 34035195-34036278	-	400139_f	HERV-FRD																						x
chr 4: 34697190-34700272	-	400181_h	HERV-H												x
chr 4: 41854992-41855740	-	400171_w	HERV-W														x	x							x
chr 4: 41982211-41989670	-	400173_w	HERV-W				x								x
chr 4: 44474152-44475229	+	400186_f	HERV-FRD																						x
chr 4: 44685507-44693742	+	400189_f	HERV-FRD															x							x
chr 4: 45387854-45388939	+	400234_h	HERV-H																						x
chr 4: 47707230-47708025	-	400207_w	HERV-W												x				x			x
chr 4: 53395726-53396112	+	400250_h	HERV-H													x		x
chr 4: 54112155-54112817	+	400224_f	HERV-FRD													x
chr 4: 54581003-54585874	+	400253_h	HERV-H												x	x	x
chr 4: 57403706-57404701	+	400237_f	HERV-FRD																				x
chr 4: 57953273-57953970	+	400241_f	HERV-FRD																						x
chr 4: 59053956-59054749	-	400253_w	HERV-W																						x
chr 4: 59057092-59057870	-	400254_w	HERV-W															x					x
chr 4: 59242603-59243283	-	400255_f	HERV-FRD																						x
chr 4: 60454231-60455241	+	400257_f	HERV-FRD																						x
chr 4: 60971075-60971800	+	400260_f	HERV-FRD																						x
chr 4: 62312529-62318338	-	400279_h	HERV-H												x	x	x
chr 4: 63519330-63526086	+	400270_w	HERV-W																						x
chr 4: 65277834-65278217	+	400305_h	HERV-H												x								x
chr 4: 66178419-66179057	+	400286_f	HERV-FRD																						x
chr 4: 67932305-67932737	-	400319_h	HERV-H													x
chr 4: 68579259-68585888	+	400321_h	HERV-H												x	x		x
chr 4: 68829792-68830739	-	400305_2	HERV-K HML-2																			x
chr 4: 69147257-69150858	+	400307_2	HERV-K HML-2												x
chr 4: 69952306-69955060	+	400329_e	HERV-E 4.1								x					x		x	x
chr 4: 72917674-72918356	-	400338_f	HERV-FRD																						x
chr 4: 74010157-74017767	-	400343_w	HERV-W																				x		x
chr 4: 74979496-74980211	+	400345_f	HERV-FRD																						x
chr 4: 75222876-75223656	-	400347_w	HERV-W																						x
chr 4: 77184473-77184590	-	400358_h	HERV-H															x
chr 4: 78821734-78822448	-	400368_f	HERV-FRD																						x
chr 4: 80695843-80699887	-	400377_h	HERV-H															x
chr 4: 81599488-81599822	+	400378_f	HERV-FRD												x
chr 4: 84374672-84376013	+	400392_h	HERV-H																						x
chr 4: 87614948-87620699	+	400406_h	HERV-H												x	x		x
chr 4: 89076096-89077723	-	400410_h	HERV-H				x								x
chr 4: 89292501-89295724	-	400411_h	HERV-H									x
chr 4: 89335637-89336348	-	400403_f	HERV-FRD																						x
chr 4: 92148909-92149702	-	400413_w	HERV-W																			x
chr 4: 92408723-92409131	-	400428_h	HERV-H															x	x				x
chr 4: 92495874-92498563	-	400429_e	HERV-E 4.1												x			x	x
chr 4: 93411664-93417822	-	400447_h	HERV-H												x	x
chr 4: 93579126-93584828	-	400449_h	HERV-H												x
chr 4: 95433460-95438743	-	400454_h	HERV-H														x
chr 4: 95832427-95833182	+	400422_w	HERV-W												x								x
chr 4: 96911533-96912292	+	400423_w	HERV-W																						x
chr 4: 98277164-98281830	-	400463_h	HERV-H																						x
chr 4: 99250307-99250970	+	400434_f	HERV-FRD																						x
chr 4: 99629372-99630092	+	400437_w	HERV-W																						x
chr 4: 100244913-100250127	-	400440_w	HERV-W												x
chr 4: 103189768-103190465	+	400452_f	HERV-FRD																						x
chr 4: 104694376-104696554	-	400495_h	HERV-H			x
chr 4: 105081874-105087636	+	400497_h	HERV-H												x			x
chr 4: 106607098-106607802	-	400462_f	HERV-FRD																						x
chr 4: 107250443-107255274	+	400502_5	HERV-K HML-5													x						x
chr 4: 107551081-107551447	-	400503_h	HERV-H												x
chr 4: 108431187-108436457	-	400510_h	HERV-H												x					x			x
chr 4: 108869666-108870308	-	400474_2	HERV-K HML-2												x
chr 4: 109853300-109855458	+	400517_h	HERV-H												x	x
chr 4: 111414137-111414589	+	400523_h	HERV-H																						x
chr 4: 114748052-114748416	+	400534_h	HERV-H																				x
chr 4: 115184990-115192421	+	400497_w	HERV-W				x								x
chr 4: 116899694-116900370	+	400509_f	HERV-FRD																						x
chr 4: 117657073-117661377	-	400514_f	HERV-FRD																						x
chr 4: 118254119-118254908	-	400515_w	HERV-W																						x
chr 4: 118739866-118744216	-	400555_h	HERV-H																						x
chr 4: 118896051-118896739	-	400520_f	HERV-FRD																						x
chr 4: 120675771-120676048	-	400558_5	HERV-K HML-5												x	x						x
chr 4: 121134267-121140271	+	400560_h	HERV-H												x	x		x
chr 4: 124040427-124041056	-	400566_5	HERV-K HML-5																						x
chr 4: 125955713-125956405	+	400548_f	HERV-FRD															x							x
chr 4: 126702223-126708061	-	400577_h	HERV-H												x
chr 4: 127503905-127504662	+	400559_w	HERV-W													x							x
chr 4: 131100147-131100608	+	400599_5	HERV-K HML-5																			x
chr 4: 131723609-131724304	-	400585_f	HERV-FRD																						x
chr 4: 132348061-132348661	+	400587_f	HERV-FRD																						x
chr 4: 132806598-132809445	+	400608_h	HERV-H												x
chr 4: 132945339-132945514	-	400589_f	HERV-FRD				x								x
chr 4: 133231012-133231769	-	400591_w	HERV-W																				x
chr 4: 133635905-133636294	+	400619_h	HERV-H																						x
chr 4: 135101943-135102658	+	400599_w	HERV-W																						x
chr 4: 135768442-135768594	-	400602_f	HERV-FRD														x
chr 4: 135818540-135824157	-	400634_h	HERV-H												x		x	x
chr 4: 136512528-136513303	+	400605_w	HERV-W																						x
chr 4: 136678653-136679644	+	400607_2	HERV-K HML-2					x														x
chr 4: 138339335-138340015	-	400620_f	HERV-FRD													x		x				x
chr 4: 138753500-138754263	+	400622_w	HERV-W																						x
chr 4: 139016243-139016901	-	400625_f	HERV-FRD															x				x
chr 4: 139253529-139253885	-	400658_h	HERV-H												x							x
chr 4: 146393293-146397584	-	400676_h	HERV-H																			x
chr 4: 146849242-146851464	-	400647_f	HERV-FRD																						x
chr 4: 146973214-146979106	+	400679_h	HERV-H															x
chr 4: 148213252-148213698	-	400685_5	HERV-K HML-5																			x
chr 4: 149285541-149286218	+	400651_f	HERV-FRD												x			x				x
chr 4: 150055817-150056616	+	400652_w	HERV-W																			x
chr 4: 151308190-151308663	+	400653_f	HERV-FRD															x
chr 4: 152285871-152286270	+	400694_h	HERV-H																			x
chr 4: 153134126-153134838	-	400664_f	HERV-FRD																				x
chr 4: 153982431-153982932	+	400667_w	HERV-W																x
chr 4: 155197148-155204405	+	400704_h	HERV-H												x	x							x
chr 4: 157740798-157746638	+	400718_h	HERV-H															x
chr 4: 159433385-159439661	+	400728_5	HERV-K HML-5																			x			x
chr 4: 160735583-160736017	+	400734_h	HERV-H																			x
chr 4: 161117090-161118053	-	400703_2	HERV-K HML-2																						x
chr 4: 162435042-162435587	+	400717_f	HERV-FRD																						x
chr 4: 163385030-163385728	+	400720_f	HERV-FRD																						x
chr 4: 164240545-164244924	-	400761_h	HERV-H																			x
chr 4: 166136290-166140835	+	400736_2	HERV-K HML-2												x
chr 4: 166213734-166214723	+	400739_2	HERV-K HML-2												x							x
chr 4: 166610633-166611797	-	400741_f	HERV-FRD					x							x
chr 4: 166615251-166617348	-	400742_f	HERV-FRD																						x
chr 4: 167342466-167342561	+	400744_f	HERV-FRD				x								x
chr 4: 167704708-167705130	-	400745_f	HERV-FRD																						x
chr 4: 167866387-167867014	-	400774_h	HERV-H														x
chr 4: 167867005-167868159	+	400775_h	HERV-H													x						x
chr 4: 168642353-168643068	-	400749_f	HERV-FRD																						x
chr 4: 171264295-171265044	+	400758_f	HERV-FRD																						x
chr 4: 171274156-171279886	+	400796_h	HERV-H												x		x
chr 4: 171901147-171901867	-	400763_f	HERV-FRD																						x
chr 4: 174329687-174330376	-	400776_f	HERV-FRD																						x
chr 4: 175540733-175541728	+	400783_2	HERV-K HML-2												x		x	x				x
chr 4: 175558486-175559458	+	400784_2	HERV-K HML-2																			x
chr 4: 176619310-176625331	-	400820_h	HERV-H														x
chr 4: 177452380-177455182	-	400821_h	HERV-H														x	x
chr 4: 177503741-177503879	+	400794_2	HERV-K HML-2												x			x
chr 4: 178566070-178566839	-	400801_w	HERV-W												x	x
chr 4: 180324622-180328716	-	400831_h	HERV-H				x								x
chr 4: 180565288-180567440	+	400838_h	HERV-H												x
chr 4: 180711319-180712287	-	400815_2	HERV-K HML-2												x	x									x
chr 4: 180878672-180886250	+	400840_h	HERV-H												x										x
chr 4: 183972457-183977066	+	400844_h	HERV-H			x										x
chr 4: 184621848-184622846	+	400847_e	HERV-E 4.1												x			x						x
chr 4: 185772538-185773009	+	400850_5	HERV-K HML-5																						x
chr 4: 190637685-190639587	-	400863_h	HERV-H												x			x						x
chr 4: 190639686-190643551	-	400865_h	HERV-H												x			x
chr 4: 191084050-191090012	+	400866_h	HERV-H																						x
chr 5: 755586-759445	+	500001_h	HERV-H													x
chr 5: 5852293-5852397	+	500023_f	HERV-FRD												x		x
chr 5: 7108120-7116854	-	500034_h	HERV-H																						x
chr 5: 7315450-7322446	+	500036_h	HERV-H																						x
chr 5: 7506594-7507272	-	500026_f	HERV-FRD																			x
chr 5: 8227268-8227965	+	500028_f	HERV-FRD																						x
chr 5: 8360578-8361358	-	500029_w	HERV-W																						x
chr 5: 9051484-9054961	-	500044_h	HERV-H												x
chr 5: 10321442-10322439	-	500037_f	HERV-FRD																				x
chr 5: 10325944-10326893	-	500038_f	HERV-FRD																						x
chr 5: 10547509-10547994	+	500050_5	HERV-K HML-5																			x
chr 5: 12716708-12721442	-	500061_h	HERV-H												x
chr 5: 14609889-14610865	+	500054_f	HERV-FRD																						x
chr 5: 14901245-14901971	+	500056_w	HERV-W																						x
chr 5: 18704707-18710464	-	500091_h	HERV-H															x
chr 5: 18769041-18769840	-	500078_w	HERV-W																						x
chr 5: 18835915-18836695	+	500081_w	HERV-W																						x
chr 5: 19438867-19439567	-	500085_f	HERV-FRD																						x
chr 5: 20366171-20366864	+	500086_f	HERV-FRD																						x
chr 5: 21181106-21181772	+	500091_f	HERV-FRD																						x
chr 5: 21650860-21651615	-	500092_w	HERV-W																						x
chr 5: 22199967-22200745	-	500095_w	HERV-W																						x
chr 5: 23010457-23010951	+	500121_h	HERV-H												x
chr 5: 23233719-23234410	-	500098_f	HERV-FRD																			x
chr 5: 23446789-23447501	+	500099_w	HERV-W												x
chr 5: 24033176-24033667	+	500105_f	HERV-FRD				x								x
chr 5: 24104838-24105656	+	500106_w	HERV-W																						x
chr 5: 26603043-26603687	-	500125_f	HERV-FRD																						x
chr 5: 26695892-26696616	-	500126_w	HERV-W																			x
chr 5: 27512125-27512222	+	500132_f	HERV-FRD												x
chr 5: 30522517-30531962	-	500144_2	HERV-K HML-2				x								x
chr 5: 31145123-31145616	-	500145_w	HERV-W								x							x
chr 5: 32950556-32951256	+	500161_f	HERV-FRD																						x
chr 5: 34514678-34514916	-	500170_f	HERV-FRD													x	x		x
chr 5: 34581012-34581675	-	500171_f	HERV-FRD																						x
chr 5: 37310692-37310995	+	500204_h	HERV-H												x
chr 5: 37820710-37821012	-	500208_e	HERV-E 4.1															x
chr 5: 41918675-41919366	-	500203_f	HERV-FRD																						x
chr 5: 42324347-42324788	-	500222_h	HERV-H												x
chr 5: 43015565-43018176	+	500210_2	HERV-K HML-2															x	x
chr 5: 43093994-43094958	+	500211_2	HERV-K HML-2												x			x
chr 5: 43112885-43113865	-	500212_2	HERV-K HML-2												x
chr 5: 43551976-43552045	+	500218_f	HERV-FRD												x
chr 5: 44518990-44519738	+	500228_w	HERV-W																						x
chr 5: 46035916-46038575	-	500244_2	HERV-K HML-2																						x
chr 5: 46038575-46045759	-	500245_2	HERV-K HML-2																				x
chr 5: 54416958-54417356	+	500259_h	HERV-H												x
chr 5: 55488581-55489551	+	500284_2	HERV-K HML-2																						x
chr 5: 55518750-55519531	+	500285_w	HERV-W																			x
chr 5: 55618832-55619003	+	500288_f	HERV-FRD													x	x
chr 5: 56346449-56347217	-	500294_w	HERV-W																						x
chr 5: 59990079-59998037	+	500308_w	HERV-W									x										x
chr 5: 60126819-60127586	+	500310_w	HERV-W																						x
chr 5: 62885488-62886169	+	500317_f	HERV-FRD																			x
chr 5: 64505763-64506756	+	500279_e	HERV-E 4.1													x	x	x
chr 5: 70729138-70729916	-	500349_w	HERV-W																						x
chr 5: 71075676-71076376	+	500352_f	HERV-FRD													x							x
chr 5: 74636041-74638012	+	500359_w	HERV-W														x
chr 5: 75726515-75727209	+	500366_f	HERV-FRD												x										x
chr 5: 76211738-76218598	-	500304_h	HERV-H				x								x	x
chr 5: 76276534-76277531	+	500373_2	HERV-K HML-2												x
chr 5: 76822592-76823033	+	500307_h	HERV-H													x
chr 5: 79443327-79444232	+	500381_2	HERV-K HML-2															x
chr 5: 81601427-81604174	-	500317_e	HERV-E 4.1												x			x
chr 5: 83893189-83893886	-	500400_f	HERV-FRD																						x
chr 5: 87508344-87508910	-	500408_w	HERV-W												x
chr 5: 89125460-89126610	+	500412_w	HERV-W																						x
chr 5: 89748892-89749626	-	500414_w	HERV-W																				x
chr 5: 90980919-90981614	+	500418_f	HERV-FRD																			x
chr 5: 92818136-92819135	-	500424_2	HERV-K HML-2												x		x	x	x
chr 5: 93918980-93919759	+	500428_w	HERV-W																						x
chr 5: 95528434-95530534	-	500352_h	HERV-H												x		x
chr 5: 97441794-97446777	+	500359_h	HERV-H												x
chr 5: 98116139-98116552	-	500361_h	HERV-H												x
chr 5: 98593423-98593800	+	500365_h	HERV-H															x
chr 5: 100347893-100353827	-	500370_h	HERV-H												x		x
chr 5: 100519642-100520070	-	500372_h	HERV-H																				x
chr 5: 103549321-103549481	+	500475_f	HERV-FRD				x								x
chr 5: 108685641-108685853	+	500490_f	HERV-FRD													x		x
chr 5: 109894536-109899114	+	500416_h	HERV-H												x			x
chr 5: 110309293-110309863	+	500495_f	HERV-FRD												x
chr 5: 111807288-111815094	+	500500_w	HERV-W														x								x
chr 5: 111923048-111923753	-	500501_f	HERV-FRD																						x
chr 5: 114455837-114456549	+	500522_w	HERV-W																						x
chr 5: 114710170-114711150	+	500524_2	HERV-K HML-2													x						x
chr 5: 115014416-115019003	+	500432_h	HERV-H													x		x
chr 5: 115182327-115183085	-	500529_w	HERV-W																			x
chr 5: 115707988-115708051	-	500530_f	HERV-FRD														x
chr 5: 116639854-116640544	+	500533_f	HERV-FRD																						x
chr 5: 118311697-118316179	-	500447_h	HERV-H													x		x
chr 5: 119114744-119115548	+	500550_w	HERV-W													x						x
chr 5: 119558433-119559245	-	500553_2	HERV-K HML-2				x								x	x
chr 5: 120061138-120067005	-	500451_h	HERV-H												x
chr 5: 121091691-121092382	+	500558_f	HERV-FRD																						x
chr 5: 121592450-121593524	-	500561_w	HERV-W																			x
chr 5: 121980485-121987968	-	500458_h	HERV-H												x		x	x					x
chr 5: 123667350-123673070	+	500464_h	HERV-H												x
chr 5: 124330276-124335818	-	500468_h	HERV-H				x								x								x
chr 5: 127973418-127974123	-	500579_f	HERV-FRD																			x
chr 5: 129737615-129737869	+	500488_h	HERV-H															x
chr 5: 129908476-129908520	-	500582_f	HERV-FRD												x
chr 5: 130103715-130104214	-	500490_5	HERV-K HML-5																						x
chr 5: 130936343-130941430	+	500491_h	HERV-H															x	x
chr 5: 133241830-133242550	+	500594_f	HERV-FRD																						x
chr 5: 135094585-135101074	-	500498_h	HERV-H													x		x
chr 5: 135746472-135746895	+	500501_h	HERV-H																				x
chr 5: 135904531-135912105	-	500502_h	HERV-H			x										x									x
chr 5: 135912105-135915610	-	500503_h	HERV-H					x							x	x
chr 5: 136100631-136103214	+	500506_h	HERV-H																						x
chr 5: 138886787-138888726	+	500508_e	HERV-E 4.1						x							x		x
chr 5: 138946739-138947798	-	500617_w	HERV-W																				x
chr 5: 143285967-143286088	+	500514_h	HERV-H														x
chr 5: 145180750-145180908	-	500629_f	HERV-FRD												x
chr 5: 146366545-146366604	+	500521_h	HERV-H												x
chr 5: 146727162-146727562	-	500522_h	HERV-H													x		x	x				x
chr 5: 147224419-147228796	+	500525_h	HERV-H				x								x
chr 5: 147229590-147232982	-	500526_h	HERV-H				x								x
chr 5: 149302261-149303220	-	500637_2	HERV-K HML-2																						x
chr 5: 149813517-149814473	-	500638_2	HERV-K HML-2																			x
chr 5: 151683964-151684667	-	500645_f	HERV-FRD																						x
chr 5: 152811649-152815183	-	500538_h	HERV-H															x
chr 5: 152913017-152913703	-	500651_f	HERV-FRD																						x
chr 5: 153996685-154003250	-	500652_2	HERV-K HML-2													x
chr 5: 156019973-156026474	-	500660_2	HERV-K HML-2				x								x
chr 5: 158726775-158727102	+	500548_e	HERV-E 4.1				x								x
chr 5: 162693944-162700167	+	500564_h	HERV-H															x					x
chr 5: 164658658-164659366	-	500690_f	HERV-FRD												x			x				x
chr 5: 169809444-169809959	+	500574_5	HERV-K HML-5																			x
chr 5: 170360805-170364300	-	500576_h	HERV-H														x
chr 5: 170366881-170368010	-	500577_h	HERV-H												x
chr 5: 172265012-172265693	-	500711_w	HERV-W																						x
chr 5: 179775292-179781337	-	500591_h	HERV-H			x										x									x
chr 5: 180186875-180187838	+	500754_2	HERV-K HML-2													x
chr 6: 2833115-2833223	+	600017_f	HERV-FRD									x					x
chr 6: 3937842-3938490	-	600031_f	HERV-FRD																				x
chr 6: 5264297-5264984	+	600042_f	HERV-FRD																				x
chr 6: 5981329-5981780	-	600018_h	HERV-H												x	x		x
chr 6: 9569310-9569976	-	600065_f	HERV-FRD																						x
chr 6: 10692164-10693125	-	600079_2	HERV-K HML-2												x					x
chr 6: 11210983-11215545	-	600084_f	HERV-FRD									x
chr 6: 11215545-11220435	-	600085_f	HERV-FRD												x			x
chr 6: 12779121-12781234	+	600037_h	HERV-H												x
chr 6: 13652767-13653425	+	600097_f	HERV-FRD																						x
chr 6: 14303948-14304657	+	600105_f	HERV-FRD																						x
chr 6: 14405150-14411033	-	600040_h	HERV-H																x
chr 6: 14482277-14482990	-	600106_f	HERV-FRD																			x
chr 6: 16009118-16009805	-	600114_f	HERV-FRD																						x
chr 6: 16064468-16065182	-	600115_f	HERV-FRD														x								x
chr 6: 16367220-16373103	-	600044_h	HERV-H												x
chr 6: 19322317-19322689	-	600050_h	HERV-H												x								x
chr 6: 19647672-19653025	+	600053_h	HERV-H																			x
chr 6: 21469700-21475467	-	600055_h	HERV-H												x
chr 6: 23269151-23276893	+	600062_5	HERV-K HML-5																			x
chr 6: 23667846-23668583	+	600172_f	HERV-FRD																						x
chr 6: 24508254-24509226	-	600176_2	HERV-K HML-2																						x
chr 6: 24770025-24770986	+	600179_2	HERV-K HML-2																						x
chr 6: 24784895-24791307	-	600180_w	HERV-W												x		x	x				x
chr 6: 26107438-26108404	+	600185_2	HERV-K HML-2												x		x			x
chr 6: 27317130-27317648	+	600078_5	HERV-K HML-5																						x
chr 6: 27901601-27902447	-	600198_2	HERV-K HML-2								x				x		x	x
chr 6: 28758347-28763138	+	600205_2	HERV-K HML-2																			x
chr 6: 28763138-28764112	+	600206_2	HERV-K HML-2					x														x
chr 6: 29601594-29602309	-	600216_f	HERV-FRD																			x
chr 6: 31258778-31261514	-	600088_e	HERV-E 4.1															x
chr 6: 32732881-32733838	-	600257_2	HERV-K HML-2		x												x
chr 6: 36585121-36585596	+	600107_5	HERV-K HML-5															x				x
chr 6: 38501905-38502660	+	600290_w	HERV-W												x	x
chr 6: 42969387-42979345	-	600301_2	HERV-K HML-2												x							x
chr 6: 52734581-52735555	+	600334_2	HERV-K HML-2																			x
chr 6: 52887642-52894671	-	600338_w	HERV-W																						x
chr 6: 57801841-57802593	+	600353_w	HERV-W												x								x
chr 6: 58408823-58409585	+	600355_w	HERV-W																				x
chr 6: 63353796-63359590	+	600161_h	HERV-H												x		x
chr 6: 63451785-63452514	-	600363_w	HERV-W																						x
chr 6: 63559535-63565316	+	600163_h	HERV-H													x	x	x
chr 6: 64729046-64729515	+	600168_h	HERV-H																				x
chr 6: 66335631-66336029	+	600174_h	HERV-H												x	x		x
chr 6: 66439380-66440579	-	600176_h	HERV-H												x			x
chr 6: 67967953-67968713	+	600395_w	HERV-W																						x
chr 6: 68586947-68587637	-	600399_f	HERV-FRD																						x
chr 6: 68639470-68641070	-	600185_h	HERV-H														x	x				x
chr 6: 72934603-72935318	-	600420_f	HERV-FRD																			x
chr 6: 77327463-77329128	+	600221_h	HERV-H																						x
chr 6: 78424455-78432877	-	600228_h	HERV-H															x
chr 6: 78483381-78492802	-	600443_2	HERV-K HML-2				x								x
chr 6: 80623291-80623866	-	600448_f	HERV-FRD															x
chr 6: 82110364-82117596	-	600247_h	HERV-H		x											x	x	x
chr 6: 85478168-85487587	-	600462_w	HERV-W																				x
chr 6: 87364687-87370338	-	600268_h	HERV-H												x
chr 6: 89180631-89187940	-	600480_w	HERV-W												x	x
chr 6: 91950297-91950513	+	600489_f	HERV-FRD														x
chr 6: 96115220-96116183	-	600502_2	HERV-K HML-2															x				x
chr 6: 96854098-96854795	-	600505_f	HERV-FRD																				x
chr 6: 99983968-99984924	+	600511_2	HERV-K HML-2												x
chr 6: 101499776-101506972	+	600305_5	HERV-K HML-5																						x
chr 6: 111558919-111565969	+	600548_w	HERV-W														x
chr 6: 111682993-111683951	-	600549_2	HERV-K HML-2												x			x
chr 6: 111714710-111717380	-	600332_e	HERV-E 4.1												x			x
chr 6: 112993024-112993720	-	600555_f	HERV-FRD																						x
chr 6: 114850158-114852521	-	600341_h	HERV-H												x
chr 6: 115135872-115136557	+	600562_f	HERV-FRD												x							x
chr 6: 115844829-115845520	-	600567_f	HERV-FRD																						x
chr 6: 119115236-119116007	+	600586_w	HERV-W												x			x
chr 6: 119404149-119404906	+	600589_w	HERV-W																			x
chr 6: 120825482-120830978	-	600367_h	HERV-H												x
chr 6: 121287670-121293704	+	600371_h	HERV-H												x			x
chr 6: 121983265-121989145	-	600376_h	HERV-H				x								x	x							x	x
chr 6: 122854248-122854377	-	600601_f	HERV-FRD														x
chr 6: 123199111-123199590	+	600602_f	HERV-FRD				x								x		x	x
chr 6: 123203066-123208413	+	600387_h	HERV-H				x								x			x
chr 6: 123945178-123950851	-	600391_h	HERV-H												x	x		x
chr 6: 125253252-125260608	+	600395_h	HERV-H														x
chr 6: 125796517-125797195	-	600611_f	HERV-FRD												x										x
chr 6: 126064685-126070602	-	600397_h	HERV-H															x
chr 6: 130555149-130561062	+	600415_h	HERV-H														x	x
chr 6: 130623104-130624756	+	600416_e	HERV-E 4.1							x
chr 6: 131658190-131664031	+	600423_h	HERV-H		x										x		x	x
chr 6: 131686129-131689771	+	600425_h	HERV-H		x											x	x	x	x
chr 6: 131841491-131842465	+	600625_2	HERV-K HML-2												x			x
chr 6: 131867158-131872019	-	600431_h	HERV-H												x
chr 6: 133083650-133084606	-	600628_2	HERV-K HML-2																						x
chr 6: 135610393-135611159	+	600636_w	HERV-W																						x
chr 6: 137423130-137429951	-	600454_h	HERV-H												x			x
chr 6: 138081758-138085532	-	600641_w	HERV-W												x
chr 6: 138729599-138729992	-	600458_h	HERV-H												x
chr 6: 142192789-142193227	+	600472_h	HERV-H												x		x		x			x
chr 6: 142378496-142384614	+	600474_h	HERV-H												x
chr 6: 143442631-143450534	-	600661_w	HERV-W												x
chr 6: 143652937-143653643	-	600662_f	HERV-FRD												x
chr 6: 149002601-149008339	+	600509_h	HERV-H													x		x
chr 6: 151222438-151225269	+	600683_2	HERV-K HML-2																						x
chr 6: 152853219-152859441	+	600525_h	HERV-H												x		x		x				x
chr 6: 153045773-153046224	+	600526_h	HERV-H												x	x
chr 6: 154285557-154289779	+	600535_h	HERV-H												x
chr 6: 158810882-158811659	-	600710_w	HERV-W																			x
chr 6: 160135759-160136717	-	600715_2	HERV-K HML-2				x								x
chr 6: 160569673-160575346	+	600558_h	HERV-H												x	x	x
chr 6: 161967666-161968129	-	600568_5	HERV-K HML-5														x	x				x
chr 6: 164292572-164293252	-	600724_f	HERV-FRD																						x
chr 6: 164993163-164995368	-	600584_h	HERV-H												x
chr 6: 166679549-166680132	-	600734_w	HERV-W															x
chr 7: 803539-804024	+	700002_e	HERV-E 4.1																						x
chr 7: 5033421-5033757	-	700014_e	HERV-E 4.1												x		x
chr 7: 6908153-6909119	+	700024_2	HERV-K HML-2													x						x
chr 7: 6909947-6915150	+	700019_h	HERV-H												x
chr 7: 6964902-6968419	-	700022_h	HERV-H																						x
chr 7: 7007933-7008856	-	700026_2	HERV-K HML-2																				x
chr 7: 11240808-11241522	-	700040_f	HERV-FRD																						x
chr 7: 12308586-12309288	+	700041_f	HERV-FRD																						x
chr 7: 14072988-14073760	+	700045_w	HERV-W																			x
chr 7: 16683220-16684043	-	700049_w	HERV-W												x	x		x
chr 7: 16859116-16859878	+	700051_w	HERV-W																						x
chr 7: 17071694-17072455	+	700054_w	HERV-W																			x
chr 7: 17420212-17426910	+	700050_h	HERV-H														x
chr 7: 20126857-20130993	+	700054_h	HERV-H												x			x				x
chr 7: 20552857-20557849	+	700056_h	HERV-H				x								x
chr 7: 22344951-22345519	+	700076_f	HERV-FRD															x					x
chr 7: 22709502-22713805	+	700061_h	HERV-H												x
chr 7: 24402389-24405964	+	700064_h	HERV-H				x								x
chr 7: 24405964-24408131	+	700065_h	HERV-H												x			x
chr 7: 25137719-25138505	-	700093_w	HERV-W																						x
chr 7: 26030345-26035880	-	700070_h	HERV-H			x									x	x		x
chr 7: 26277620-26277795	+	700074_h	HERV-H				x								x
chr 7: 27282235-27283015	+	700100_w	HERV-W										x		x
chr 7: 27747804-27748772	-	700101_2	HERV-K HML-2												x			x
chr 7: 29791133-29794522	+	700080_h	HERV-H				x								x	x
chr 7: 29794522-29798444	+	700081_h	HERV-H				x								x
chr 7: 32838698-32844410	+	700091_h	HERV-H				x								x
chr 7: 33085449-33086123	-	700122_f	HERV-FRD																						x
chr 7: 35702274-35703153	+	700126_w	HERV-W												x	x		x	x					x
chr 7: 36655513-36656337	+	700137_w	HERV-W																						x
chr 7: 37576063-37576750	-	700144_f	HERV-FRD												x							x
chr 7: 38596197-38596911	-	700149_w	HERV-W																			x
chr 7: 39726352-39726804	-	700152_f	HERV-FRD												x			x
chr 7: 40173562-40179887	-	700156_w	HERV-W																						x
chr 7: 43216606-43217360	-	700164_w	HERV-W																						x
chr 7: 45330656-45331337	+	700171_f	HERV-FRD																						x
chr 7: 46775356-46775798	+	700127_h	HERV-H																						x
chr 7: 47046713-47047457	+	700174_f	HERV-FRD																						x
chr 7: 48049968-48050752	-	700181_w	HERV-W															x
chr 7: 51903462-51907059	+	700145_h	HERV-H																						x
chr 7: 52362517-52362663	-	700147_h	HERV-H												x			x
chr 7: 53274415-53274795	-	700152_h	HERV-H												x			x						x
chr 7: 54710388-54711318	-	700209_2	HERV-K HML-2												x	x
chr 7: 63692621-63693113	+	700167_e	HERV-E 4.1																						x
chr 7: 63722090-63722123	+	700221_w	HERV-W												x
chr 7: 63778493-63778556	+	700223_w	HERV-W															x
chr 7: 63784637-63784717	+	700169_h	HERV-H															x
chr 7: 64362583-64363481	-	700241_2	HERV-K HML-2				x								x
chr 7: 65107106-65110228	-	700244_2	HERV-K HML-2												x
chr 7: 65695119-65695525	+	700173_h	HERV-H												x		x	x
chr 7: 65721380-65722348	-	700248_2	HERV-K HML-2												x	x
chr 7: 66718910-66719589	+	700251_f	HERV-FRD															x				x
chr 7: 67426670-67427458	+	700258_w	HERV-W																						x
chr 7: 68382377-68383085	-	700264_f	HERV-FRD												x		x	x					x
chr 7: 68585349-68586140	+	700266_w	HERV-W																						x
chr 7: 72087433-72087910	+	700280_f	HERV-FRD												x
chr 7: 72450571-72452057	+	700283_f	HERV-FRD												x
chr 7: 74852868-74853345	-	700287_f	HERV-FRD												x
chr 7: 76807190-76813131	+	700214_h	HERV-H														x
chr 7: 79651365-79652053	-	700302_f	HERV-FRD												x	x	x		x
chr 7: 80233461-80234491	+	700304_f	HERV-FRD																						x
chr 7: 82926920-82932637	+	700234_h	HERV-H				x								x			x
chr 7: 83142004-83142704	-	700318_w	HERV-W																						x
chr 7: 85150987-85151764	+	700322_w	HERV-W															x				x
chr 7: 86003506-86004192	-	700325_f	HERV-FRD																						x
chr 7: 86796930-86797706	-	700328_w	HERV-W																						x
chr 7: 91935212-91945442	-	700341_w	HERV-W										x		x							x	x
chr 7: 92862465-92866875	+	700259_h	HERV-H												x	x
chr 7: 93107183-93112802	+	700261_h	HERV-H												x		x	x
chr 7: 94352614-94353293	-	700351_f	HERV-FRD																						x
chr 7: 94809133-94819950	+	700353_f	HERV-FRD																						x
chr 7: 95825597-95826369	-	700358_w	HERV-W				x								x
chr 7: 96541656-96542446	+	700360_w	HERV-W																			x
chr 7: 97418554-97422641	-	700268_e	HERV-E 4.1															x
chr 7: 97651149-97651754	-	700366_f	HERV-FRD																					x
chr 7: 98867298-98868316	+	700368_2	HERV-K HML-2												x										x
chr 7: 100274888-100276065	+	700274_e	HERV-E 4.1												x	x	x
chr 7: 100353142-100354585	+	700375_f	HERV-FRD														x	x							x
chr 7: 100357831-100363586	+	700276_h	HERV-H															x					x
chr 7: 106257400-106258863	+	700299_h	HERV-H												x
chr 7: 106400102-106400859	-	700395_w	HERV-W																						x
chr 7: 108656954-108657712	-	700404_f	HERV-FRD																						x
chr 7: 108879094-108879855	+	700409_w	HERV-W																						x
chr 7: 110480290-110480985	-	700411_f	HERV-FRD																						x
chr 7: 111277857-111278214	+	700326_h	HERV-H																						x
chr 7: 111647941-111648709	+	700416_w	HERV-W																			x
chr 7: 113806379-113813604	-	700427_w	HERV-W				x								x
chr 7: 117541379-117549142	+	700348_5	HERV-K HML-5																						x
chr 7: 120206619-120210175	-	700359_h	HERV-H								x							x
chr 7: 120990937-120996958	-	700364_h	HERV-H												x
chr 7: 121598942-121604885	+	700446_w	HERV-W																						x
chr 7: 122244019-122250290	+	700370_h	HERV-H														x
chr 7: 123543808-123544783	-	700453_f	HERV-FRD																						x
chr 7: 124686118-124686618	+	700381_h	HERV-H				x								x								x
chr 7: 125337255-125351402	+	700387_h	HERV-H														x
chr 7: 128961001-128961758	-	700398_h	HERV-H														x	x
chr 7: 130691523-130692332	-	700479_f	HERV-FRD																x				x
chr 7: 133241605-133242362	+	700487_w	HERV-W																			x
chr 7: 133364499-133366250	-	700408_5	HERV-K HML-5																						x
chr 7: 134507781-134510522	+	700412_e	HERV-E 4.1												x	x		x
chr 7: 136602660-136602962	-	700418_e	HERV-E 4.1						x									x
chr 7: 137760023-137760707	-	700502_f	HERV-FRD																						x
chr 7: 138796751-138803941	+	700429_h	HERV-H				x								x					x
chr 7: 139899253-139900211	-	700516_2	HERV-K HML-2																x
chr 7: 140774263-140775203	+	700521_f	HERV-FRD												x							x
chr 7: 141097395-141098372	+	700522_2	HERV-K HML-2												x
chr 7: 143114875-143120222	+	700441_h	HERV-H												x
chr 7: 145572005-145577250	-	700446_h	HERV-H												x
chr 7: 146016361-146016787	-	700447_h	HERV-H																						x
chr 7: 146321019-146321687	-	700536_f	HERV-FRD												x	x		x				x
chr 7: 147637439-147643640	-	700458_h	HERV-H												x
chr 7: 149362156-149371533	-	700465_e	HERV-E 4.1															x
chr 7: 150355034-150355989	+	700554_2	HERV-K HML-2																						x
chr 7: 152482894-152483633	-	700565_w	HERV-W																			x
chr 7: 153176024-153176534	-	700481_5	HERV-K HML-5																			x
chr 7: 154466468-154467164	+	700574_f	HERV-FRD																						x
chr 7: 154870513-154871264	-	700578_w	HERV-W				x								x								x
chr 7: 158057001-158057181	-	700586_f	HERV-FRD												x
chr 8: 828875-829287	-	800002_h	HERV-H													x	x	x
chr 8: 5281394-5287176	-	800014_h	HERV-H																						x
chr 8: 7247222-7250906	+	800022_h	HERV-H												x			x
chr 8: 7800551-7804236	-	800027_h	HERV-H															x
chr 8: 8063655-8067207	+	800031_h	HERV-H																x
chr 8: 8094180-8100651	+	800029_2	HERV-K HML-2																x
chr 8: 8677169-8677775	+	800032_f	HERV-FRD															x				x
chr 8: 9144256-9145735	+	800039_e	HERV-E 4.1																				x
chr 8: 12395268-12398823	-	800050_h	HERV-H													x	x		x
chr 8: 14117749-14118221	-	800061_5	HERV-K HML-5																						x
chr 8: 15355603-15356285	+	800057_f	HERV-FRD																						x
chr 8: 15556927-15557618	+	800058_f	HERV-FRD																						x
chr 8: 18176089-18176845	-	800064_w	HERV-W																						x
chr 8: 20179794-20180490	+	800070_f	HERV-FRD				x								x
chr 8: 24149948-24150249	+	800083_e	HERV-E 4.1														x
chr 8: 28428656-28429254	-	800087_f	HERV-FRD																						x
chr 8: 30202623-30203340	-	800095_w	HERV-W																			x
chr 8: 34837245-34837699	-	800109_h	HERV-H												x	x		x
chr 8: 35806084-35806456	-	800113_h	HERV-H																			x
chr 8: 37977344-37980797	-	800122_h	HERV-H												x
chr 8: 47682275-47687483	+	800137_5	HERV-K HML-5																						x
chr 8: 48017702-48018142	+	800139_h	HERV-H					x							x
chr 8: 50790864-50791517	+	800182_f	HERV-FRD																						x
chr 8: 52019034-52019816	-	800186_w	HERV-W																			x
chr 8: 54598330-54600779	-	800163_e	HERV-E 4.1																x				x
chr 8: 55223424-55224194	-	800216_w	HERV-W																			x
chr 8: 56782206-56782449	+	800166_e	HERV-E 4.1												x
chr 8: 56851123-56851350	-	800168_e	HERV-E 4.1												x			x	x
chr 8: 58274716-58275677	-	800228_2	HERV-K HML-2												x								x
chr 8: 58462806-58463506	+	800232_f	HERV-FRD																						x
chr 8: 58615487-58616215	-	800233_f	HERV-FRD																						x
chr 8: 61558464-61559164	+	800244_f	HERV-FRD																						x
chr 8: 62238633-62240753	-	800247_w	HERV-W																						x
chr 8: 62976999-62978492	-	800250_f	HERV-FRD																						x
chr 8: 68263062-68263831	+	800268_w	HERV-W																						x
chr 8: 68776805-68779692	+	800274_f	HERV-FRD																			x
chr 8: 68783298-68784278	+	800275_f	HERV-FRD																						x
chr 8: 69380273-69380982	+	800277_f	HERV-FRD																						x
chr 8: 69381958-69382666	-	800278_f	HERV-FRD																			x
chr 8: 72739454-72745239	+	800210_h	HERV-H				x								x			x					x
chr 8: 72749726-72755451	+	800211_h	HERV-H															x
chr 8: 74896654-74897392	+	800288_w	HERV-W												x				x
chr 8: 80460894-80463081	-	800232_h	HERV-H			x										x
chr 8: 81814506-81817982	+	800311_w	HERV-W												x	x		x
chr 8: 83057795-83058111	+	800241_h	HERV-H																			x
chr 8: 84624255-84625450	+	800246_h	HERV-H																						x
chr 8: 86338777-86339467	+	800332_f	HERV-FRD												x
chr 8: 86591572-86592049	+	800253_e	HERV-E 4.1													x	x
chr 8: 86689259-86689954	+	800334_f	HERV-FRD																						x
chr 8: 87997464-87998048	-	800339_f	HERV-FRD																						x
chr 8: 89018522-89019192	+	800345_f	HERV-FRD																			x
chr 8: 89718661-89719356	+	800348_f	HERV-FRD																				x
chr 8: 90837193-90837630	+	800268_h	HERV-H															x	x	x
chr 8: 91057690-91058157	+	800269_5	HERV-K HML-5												x		x	x	x			x
chr 8: 91171628-91177272	-	800270_h	HERV-H			x										x
chr 8: 92390970-92391993	-	800357_f	HERV-FRD																						x
chr 8: 93497177-93497610	+	800278_h	HERV-H																				x
chr 8: 98256433-98262143	+	800292_h	HERV-H			x										x		x
chr 8: 98282174-98288062	+	800293_h	HERV-H												x		x	x		x
chr 8: 98855223-98855989	-	800385_w	HERV-W												x								x
chr 8: 99671725-99672015	-	800298_h	HERV-H												x	x		x
chr 8: 103165680-103166344	-	800404_f	HERV-FRD																						x
chr 8: 105367316-105373215	+	800316_h	HERV-H												x	x	x	x
chr 8: 105549953-105550715	+	800410_w	HERV-W												x								x
chr 8: 107920423-107921272	-	800417_w	HERV-W																			x
chr 8: 113277279-113282810	+	800346_h	HERV-H												x	x
chr 8: 113853579-113854547	+	800435_2	HERV-K HML-2																				x
chr 8: 113893417-113894078	+	800436_f	HERV-FRD																						x
chr 8: 115363103-115366935	+	800356_h	HERV-H												x
chr 8: 115366935-115369140	+	800357_h	HERV-H												x	x									x
chr 8: 115653707-115654341	+	800443_f	HERV-FRD												x							x
chr 8: 116303450-116304151	+	800447_f	HERV-FRD																						x
chr 8: 116896352-116900252	+	800364_h	HERV-H												x	x		x
chr 8: 120956604-120957402	-	800375_h	HERV-H												x
chr 8: 120998753-120999678	+	800457_2	HERV-K HML-2												x			x
chr 8: 125981185-125988649	-	800467_w	HERV-W							x									x			x			x
chr 8: 126885017-126886503	-	800470_f	HERV-FRD																						x
chr 8: 129693327-129699058	-	800404_h	HERV-H														x
chr 8: 129995887-130001750	+	800407_h	HERV-H													x
chr 8: 130172285-130172953	-	800482_f	HERV-FRD																			x
chr 8: 132389691-132397278	+	800415_h	HERV-H																						x
chr 8: 134690339-134690843	-	800427_5	HERV-K HML-5																						x
chr 8: 135807525-135808038	-	800493_f	HERV-FRD																						x
chr 8: 136848614-136854437	-	800433_h	HERV-H													x		x
chr 8: 137414920-137415617	+	800497_f	HERV-FRD																						x
chr 8: 138490841-138495313	-	800444_h	HERV-H												x
chr 8: 138495771-138496737	-	800505_2	HERV-K HML-2																						x
chr 8: 138907724-138911942	-	800450_h	HERV-H												x		x
chr 8: 143907261-143908222	+	800519_2	HERV-K HML-2																						x
chr 8: 144220266-144221270	-	800523_2	HERV-K HML-2																						x
chr 8: 144700887-144701683	+	800466_e	HERV-E 4.1					x							x							x
chr 8: 146204229-146204918	-	800535_f	HERV-FRD																						x
chr 9: 1504158-1504908	-	900006_f	HERV-FRD																				x
chr 9: 2254226-2254991	-	900007_w	HERV-W																			x
chr 9: 2265706-2271526	+	900008_h	HERV-H																						x
chr 9: 3800899-3806765	-	900021_h	HERV-H												x
chr 9: 7173167-7173950	+	900019_w	HERV-W																				x
chr 9: 9796139-9797225	+	900021_f	HERV-FRD																						x
chr 9: 11105967-11106654	+	900026_f	HERV-FRD																						x
chr 9: 12938344-12944129	+	900057_h	HERV-H												x	x	x	x
chr 9: 14381288-14381991	+	900034_f	HERV-FRD																						x
chr 9: 15409320-15410036	-	900061_h	HERV-H												x			x
chr 9: 18841394-18842090	-	900056_f	HERV-FRD																						x
chr 9: 21716888-21717659	+	900063_w	HERV-W																						x
chr 9: 21911892-21921934	+	900064_f	HERV-FRD													x		x					x
chr 9: 22648524-22654061	-	900077_h	HERV-H												x			x						x
chr 9: 22813029-22813838	+	900071_w	HERV-W													x	x
chr 9: 22867700-22868472	-	900073_w	HERV-W																			x
chr 9: 22902746-22903441	+	900074_f	HERV-FRD																						x
chr 9: 25278245-25284101	+	900088_h	HERV-H												x
chr 9: 25658927-25666384	+	900092_h	HERV-H			x										x									x
chr 9: 26261370-26262072	-	900085_f	HERV-FRD																						x
chr 9: 29178033-29178600	-	900099_2	HERV-K HML-2												x		x
chr 9: 33504880-33505834	-	900116_2	HERV-K HML-2																						x
chr 9: 34993290-34999332	+	900140_h	HERV-H												x		x	x
chr 9: 35630300-35632824	-	900129_w	HERV-W														x								x
chr 9: 36254621-36255394	+	900131_w	HERV-W																			x
chr 9: 38185117-38186278	+	900138_f	HERV-FRD																						x
chr 9: 42473748-42474722	+	900159_2	HERV-K HML-2												x							x
chr 9: 46471248-46471427	+	900155_f	HERV-FRD				x								x
chr 9: 46471248-46471450	+	900169_f	HERV-FRD				x								x
chr 9: 71209321-71215003	-	900194_h	HERV-H																	x
chr 9: 73768007-73768097	-	900202_w	HERV-W												x		x	x		x
chr 9: 73769472-73770163	-	900204_w	HERV-W																						x
chr 9: 75103859-75104219	-	900202_h	HERV-H														x
chr 9: 78051576-78052354	-	900220_w	HERV-W																				x
chr 9: 79145953-79146072	+	900231_w	HERV-W															x
chr 9: 81716335-81717110	-	900240_w	HERV-W																			x
chr 9: 84506297-84511021	-	900226_h	HERV-H												x
chr 9: 84688468-84694226	+	900227_h	HERV-H												x
chr 9: 87683968-87685669	-	900235_h	HERV-H												x			x
chr 9: 88767623-88768355	-	900267_f	HERV-FRD																			x
chr 9: 89212806-89213214	-	900241_h	HERV-H												x
chr 9: 89589690-89590675	-	900269_2	HERV-K HML-2																						x
chr 9: 90136987-90137726	-	900243_h	HERV-H												x			x							x
chr 9: 91048146-91048853	-	900279_f	HERV-FRD																						x
chr 9: 91968345-91969367	+	900285_2	HERV-K HML-2																						x
chr 9: 92557313-92561369	-	900250_e	HERV-E 4.1															x
chr 9: 95936410-95937102	+	900299_f	HERV-FRD																						x
chr 9: 100067414-100073409	-	900273_h	HERV-H												x	x
chr 9: 100075924-100077406	-	900274_h	HERV-H																						x
chr 9: 101942283-101948625	-	900280_h	HERV-H												x		x
chr 9: 104454690-104455368	+	900335_f	HERV-FRD																						x
chr 9: 104531939-104532351	-	900293_h	HERV-H																						x
chr 9: 106008721-106009411	+	900343_f	HERV-FRD																						x
chr 9: 113677404-113678370	+	900364_2	HERV-K HML-2														x					x
chr 9: 116976750-116982362	-	900323_h	HERV-H												x	x		x
chr 9: 123024750-123025457	-	900385_f	HERV-FRD																						x
chr 9: 124250041-124251024	-	900391_2	HERV-K HML-2																			x
chr 9: 125945129-125946112	+	900357_h	HERV-H																						x
chr 9: 129215427-129217168	+	900363_h	HERV-H														x	x
chr 9: 133412422-133417146	+	900369_h	HERV-H														x			x
chr 9: 135148792-135149788	+	900414_2	HERV-K HML-2																						x
chr 9: 137468752-137475988	-	900380_e	HERV-E 4.1																						x
chr 9: 138794598-138798686	-	900426_2	HERV-K HML-2															x					x
chr 9: 138800856-138804049	-	900427_2	HERV-K HML-2																				x
chr 9: 139130635-139131502	+	900429_2	HERV-K HML-2															x		x
chr 9: 140147222-140148189	+	900431_2	HERV-K HML-2																				x
chr 10: 1381211-1386767	+	1000002_h	HERV-H																						x
chr 10: 4962301-4962771	+	1000011_f	HERV-FRD													x
chr 10: 5070454-5070498	+	1000015_2	HERV-K HML-2													x
chr 10: 6711545-6717509	-	1000019_h	HERV-H												x	x
chr 10: 6879049-6884921	-	1000021_h	HERV-H															x
chr 10: 6906147-6915609	-	1000026_2	HERV-K HML-2												x		x
chr 10: 9461231-9461724	-	1000022_5	HERV-K HML-5															x				x
chr 10: 13383338-13383595	+	1000031_e	HERV-E 4.1												x			x				x
chr 10: 16331978-16332978	+	1000047_2	HERV-K HML-2																						x
chr 10: 17459042-17459400	+	1000055_h	HERV-H												x							x		x
chr 10: 17467391-17467759	-	1000056_h	HERV-H												x
chr 10: 17712042-17714165	-	1000061_h	HERV-H													x
chr 10: 20449793-20453869	-	1000070_h	HERV-H												x	x			x
chr 10: 23719462-23720038	-	1000070_f	HERV-FRD															x
chr 10: 23783895-23784605	+	1000071_f	HERV-FRD																						x
chr 10: 24299766-24300449	-	1000073_f	HERV-FRD																						x
chr 10: 26763424-26764133	+	1000080_f	HERV-FRD																						x
chr 10: 28104941-28105631	-	1000087_f	HERV-FRD																						x
chr 10: 30806145-30806207	+	1000100_e	HERV-E 4.1				x								x
chr 10: 32280890-32281905	-	1000105_f	HERV-FRD												x			x				x
chr 10: 35297969-35304554	+	1000114_e	HERV-E 4.1																						x
chr 10: 38188029-38188786	-	1000135_w	HERV-W																			x
chr 10: 45388242-45391541	+	1000138_h	HERV-H												x	x
chr 10: 47961530-47962519	+	1000164_2	HERV-K HML-2																						x
chr 10: 50801572-50802228	+	1000172_f	HERV-FRD																				x
chr 10: 51023226-51023882	+	1000174_f	HERV-FRD																				x
chr 10: 51023226-51023882	+	1000175_f	HERV-FRD																				x
chr 10: 52210114-52210776	-	1000179_f	HERV-FRD												x	x		x				x
chr 10: 53463521-53469327	-	1000151_h	HERV-H													x	x	x
chr 10: 55089151-55089857	+	1000185_w	HERV-W																						x
chr 10: 55596442-55602269	+	1000159_h	HERV-H												x		x
chr 10: 57253034-57253455	+	1000162_h	HERV-H																			x
chr 10: 57781486-57782256	+	1000198_w	HERV-W												x								x
chr 10: 58310156-58310911	+	1000202_f	HERV-FRD																			x
chr 10: 58449288-58449864	+	1000204_f	HERV-FRD												x
chr 10: 59225538-59226240	+	1000212_f	HERV-FRD					x														x
chr 10: 59523861-59524645	-	1000175_h	HERV-H												x		x
chr 10: 62463482-62469677	-	1000226_w	HERV-W												x	x		x					x		x
chr 10: 64225449-64226159	-	1000230_f	HERV-FRD																						x
chr 10: 65474521-65475382	+	1000240_w	HERV-W													x
chr 10: 65826993-65827758	-	1000242_f	HERV-FRD														x
chr 10: 65936583-65936972	+	1000200_h	HERV-H													x	x	x
chr 10: 72056196-72056562	+	1000212_h	HERV-H															x							x
chr 10: 83209526-83210303	+	1000308_w	HERV-W																			x
chr 10: 84427366-84427923	-	1000318_f	HERV-FRD																						x
chr 10: 84807244-84813099	+	1000236_h	HERV-H																						x
chr 10: 85179250-85179622	-	1000238_h	HERV-H																						x
chr 10: 85918238-85921075	-	1000246_e	HERV-E 4.1						x									x
chr 10: 86275105-86280805	-	1000327_w	HERV-W																			x			x
chr 10: 86314943-86315696	-	1000328_w	HERV-W															x							x
chr 10: 87123516-87124229	+	1000331_f	HERV-FRD																						x
chr 10: 88361449-88362182	+	1000339_w	HERV-W																						x
chr 10: 90604433-90605457	-	1000343_f	HERV-FRD																						x
chr 10: 91034457-91040635	+	1000265_h	HERV-H																						x
chr 10: 92044720-92050459	+	1000269_h	HERV-H				x								x
chr 10: 92051390-92052344	-	1000351_2	HERV-K HML-2															x					x
chr 10: 92557026-92562997	+	1000275_h	HERV-H												x	x			x
chr 10: 93051085-93057066	-	1000276_h	HERV-H							x									x
chr 10: 94628428-94628493	-	1000358_f	HERV-FRD												x
chr 10: 96367146-96367637	-	1000365_f	HERV-FRD																						x
chr 10: 96978888-96981392	+	1000286_h	HERV-H																						x
chr 10: 98482752-98486365	+	1000290_h	HERV-H												x	x
chr 10: 99039844-99041013	+	1000380_w	HERV-W												x
chr 10: 99166593-99167865	-	1000381_2	HERV-K HML-2																						x
chr 10: 100097920-100098685	+	1000386_w	HERV-W													x	x	x
chr 10: 101570559-101571639	-	1000389_2	HERV-K HML-2												x		x
chr 10: 101571639-101577563	-	1000390_2	HERV-K HML-2												x	x				x
chr 10: 101856367-101857021	-	1000394_f	HERV-FRD																						x
chr 10: 104955188-104963400	+	1000303_h	HERV-H															x
chr 10: 107477385-107483531	+	1000311_h	HERV-H																						x
chr 10: 108248911-108249596	+	1000408_f	HERV-FRD																						x
chr 10: 111312507-111318000	+	1000327_h	HERV-H												x
chr 10: 120451476-120451851	+	1000354_h	HERV-H																				x
chr 10: 122520856-122521552	+	1000456_f	HERV-FRD																			x
chr 10: 123679452-123680410	-	1000464_2	HERV-K HML-2																			x
chr 10: 123738266-123738950	+	1000466_f	HERV-FRD									x
chr 10: 132044477-132045231	+	1000478_w	HERV-W																			x
chr 10: 132082260-132082736	+	1000386_5	HERV-K HML-5																						x
chr 10: 135263384-135264002	+	1000491_2	HERV-K HML-2												x
chr 11: 302654-302777	+	1100001_e	HERV-E 4.1												x			x
chr 11: 321893-322552	+	1100003_h	HERV-H														x	x						x
chr 11: 323775-324167	-	1100004_h	HERV-H												x
chr 11: 3451335-3458971	-	1100021_e	HERV-E 4.1														x
chr 11: 6343834-6349468	+	1100038_h	HERV-H															x
chr 11: 9075434-9076198	+	1100033_w	HERV-W																				x
chr 11: 9296541-9296900	-	1100034_f	HERV-FRD																						x
chr 11: 9998104-9998814	+	1100040_f	HERV-FRD																				x
chr 11: 14839752-14840420	-	1100050_f	HERV-FRD													x									x
chr 11: 18554017-18554073	+	1100059_w	HERV-W												x					x
chr 11: 18656991-18657966	+	1100060_f	HERV-FRD												x		x
chr 11: 20123499-20124214	-	1100068_f	HERV-FRD																						x
chr 11: 20545997-20550777	+	1100074_h	HERV-H															x
chr 11: 21981459-21982163	+	1100074_f	HERV-FRD												x							x
chr 11: 22290909-22296441	-	1100075_w	HERV-W																			x
chr 11: 22761631-22761856	+	1100076_f	HERV-FRD														x
chr 11: 23242912-23243655	-	1100078_w	HERV-W																						x
chr 11: 23297994-23298698	+	1100079_f	HERV-FRD																						x
chr 11: 23865384-23871043	-	1100089_h	HERV-H												x		x	x
chr 11: 24316668-24317435	+	1100087_w	HERV-W																						x
chr 11: 25464616-25468627	-	1100098_h	HERV-H												x
chr 11: 25944297-25945083	-	1100098_w	HERV-W																						x
chr 11: 26568554-26575793	-	1100102_w	HERV-W																			x
chr 11: 27607193-27613049	-	1100110_h	HERV-H												x	x
chr 11: 29951301-29951741	-	1100124_h	HERV-H												x								x
chr 11: 36303102-36303882	-	1100127_w	HERV-W																						x
chr 11: 37212366-37213055	-	1100128_f	HERV-FRD																						x
chr 11: 37556511-37561492	-	1100137_h	HERV-H																						x
chr 11: 37837064-37838027	+	1100131_2	HERV-K HML-2																						x
chr 11: 38481748-38482456	+	1100140_w	HERV-W																						x
chr 11: 38573619-38574386	-	1100141_w	HERV-W																						x
chr 11: 38579715-38585376	+	1100142_w	HERV-W												x										x
chr 11: 40847438-40848141	+	1100153_f	HERV-FRD												x		x					x
chr 11: 41479493-41480198	-	1100157_f	HERV-FRD												x
chr 11: 42988611-42989260	-	1100167_f	HERV-FRD															x
chr 11: 49298716-49304906	-	1100172_h	HERV-H																				x
chr 11: 49820917-49821387	-	1100175_h	HERV-H														x
chr 11: 54955047-54956011	+	1100187_2	HERV-K HML-2																						x
chr 11: 55082404-55084256	+	1100177_h	HERV-H																				x
chr 11: 56397580-56398287	+	1100195_w	HERV-W																			x
chr 11: 57387345-57388687	+	1100198_f	HERV-FRD																						x
chr 11: 58524024-58529760	+	1100205_2	HERV-K HML-2															x				x
chr 11: 59205209-59206185	+	1100208_2	HERV-K HML-2																						x
chr 11: 59631516-59631807	-	1100198_e	HERV-E 4.1									x
chr 11: 60237235-60238528	-	1100223_2	HERV-K HML-2													x			x
chr 11: 61568768-61569174	-	1100207_h	HERV-H																				x
chr 11: 61892539-61895047	-	1100238_2	HERV-K HML-2								x							x					x
chr 11: 61899593-61907139	-	1100240_2	HERV-K HML-2															x
chr 11: 62382566-62385130	-	1100241_2	HERV-K HML-2																						x
chr 11: 62976687-62983557	+	1100210_h	HERV-H																						x
chr 11: 63052019-63055329	-	1100242_2	HERV-K HML-2																						x
chr 11: 65046836-65047801	+	1100248_2	HERV-K HML-2																						x
chr 11: 67283732-67289415	+	1100222_h	HERV-H															x
chr 11: 67365951-67369209	-	1100223_h	HERV-H												x			x
chr 11: 67377518-67381008	-	1100225_h	HERV-H												x	x		x
chr 11: 68155678-68163485	+	1100229_h	HERV-H																						x
chr 11: 68297667-68298338	+	1100268_f	HERV-FRD																				x
chr 11: 69581214-69582655	-	1100232_h	HERV-H												x	x	x	x		x				x
chr 11: 69737702-69743910	-	1100234_h	HERV-H													x
chr 11: 70894199-70894610	+	1100238_h	HERV-H															x
chr 11: 71130355-71138120	+	1100242_e	HERV-E 4.1					x							x
chr 11: 71138116-71141391	+	1100243_h	HERV-H															x
chr 11: 71542619-71543377	+	1100285_w	HERV-W																						x
chr 11: 73926652-73927082	-	1100247_h	HERV-H													x	x					x
chr 11: 74429737-74430044	+	1100250_e	HERV-E 4.1					x							x
chr 11: 75994160-75994852	+	1100305_f	HERV-FRD																						x
chr 11: 76938868-76944155	+	1100255_h	HERV-H												x		x							x
chr 11: 77247021-77252169	-	1100313_w	HERV-W															x
chr 11: 77430014-77430764	+	1100315_w	HERV-W												x							x
chr 11: 77433307-77433810	-	1100316_f	HERV-FRD																						x
chr 11: 77666008-77666715	+	1100318_f	HERV-FRD																				x
chr 11: 79294543-79295241	+	1100325_f	HERV-FRD																						x
chr 11: 80087903-80088662	-	1100329_w	HERV-W													x							x
chr 11: 80088734-80089090	+	1100267_h	HERV-H					x
chr 11: 81158632-81159096	+	1100273_h	HERV-H												x
chr 11: 81194910-81201371	+	1100276_h	HERV-H					x							x
chr 11: 88754120-88760370	+	1100308_h	HERV-H																				x
chr 11: 89692631-89693351	+	1100373_f	HERV-FRD																				x
chr 11: 92482373-92482685	-	1100317_e	HERV-E 4.1												x	x		x
chr 11: 92487982-92488649	-	1100379_f	HERV-FRD																						x
chr 11: 93405416-93406112	+	1100383_f	HERV-FRD																				x
chr 11: 93718539-93728350	+	1100323_h	HERV-H												x
chr 11: 94682231-94690615	+	1100327_h	HERV-H													x
chr 11: 95306362-95313060	+	1100329_5	HERV-K HML-5																						x
chr 11: 98304887-98309765	-	1100346_5	HERV-K HML-5																						x
chr 11: 100819826-100820511	+	1100413_f	HERV-FRD																						x
chr 11: 101071004-101080469	+	1100414_2	HERV-K HML-2				x								x
chr 11: 102287978-102288332	+	1100359_h	HERV-H												x							x
chr 11: 103020495-103021229	-	1100420_w	HERV-W																						x
chr 11: 104640788-104641691	+	1100427_2	HERV-K HML-2															x					x
chr 11: 105584756-105585180	-	1100372_5	HERV-K HML-5																	x		x
chr 11: 105626699-105627454	+	1100428_w	HERV-W																						x
chr 11: 107158297-107159256	-	1100434_f	HERV-FRD					x							x										x
chr 11: 107165211-107165971	+	1100435_w	HERV-W																				x
chr 11: 107258077-107258777	+	1100436_f	HERV-FRD																						x
chr 11: 109704350-109705060	-	1100443_w	HERV-W																			x
chr 11: 110428574-110432045	+	1100391_h	HERV-H												x
chr 11: 110432915-110433908	+	1100446_f	HERV-FRD																			x
chr 11: 117186039-117190257	+	1100398_h	HERV-H												x				x
chr 11: 118099606-118106093	-	1100465_2	HERV-K HML-2				x								x
chr 11: 123241237-123246982	-	1100411_h	HERV-H												x	x		x				x
chr 11: 129939492-129945152	-	1100426_h	HERV-H																						x
chr 11: 130128601-130134242	-	1100427_h	HERV-H			x									x	x
chr 11: 132231482-132232174	+	1100502_f	HERV-FRD												x							x
chr 12: 3997968-4003123	+	1200005_h	HERV-H				x								x
chr 12: 4700658-4701626	-	1200014_2	HERV-K HML-2																						x
chr 12: 5516444-5517383	+	1200015_2	HERV-K HML-2																						x
chr 12: 8334466-8337953	-	1200017_h	HERV-H													x
chr 12: 8805277-8812326	-	1200044_w	HERV-W															x
chr 12: 8848742-8854441	+	1200024_h	HERV-H				x								x
chr 12: 9818219-9818926	-	1200052_f	HERV-FRD																						x
chr 12: 10006301-10012556	-	1200031_h	HERV-H												x			x
chr 12: 10378984-10382509	-	1200033_h	HERV-H				x								x
chr 12: 11656097-11659027	-	1200036_h	HERV-H													x	x		x
chr 12: 12102673-12108276	+	1200037_h	HERV-H					x							x
chr 12: 13303838-13309720	-	1200041_h	HERV-H					x							x
chr 12: 14111452-14112113	+	1200072_f	HERV-FRD												x										x
chr 12: 14769094-14769447	-	1200048_h	HERV-H													x		x
chr 12: 17066394-17071564	-	1200055_h	HERV-H												x
chr 12: 17764451-17768938	-	1200061_h	HERV-H														x	x
chr 12: 19027929-19028632	-	1200091_f	HERV-FRD																				x
chr 12: 20862483-20866818	-	1200069_h	HERV-H												x	x	x	x				x
chr 12: 20983776-20984452	-	1200070_e	HERV-E 4.1														x	x
chr 12: 21689143-21690132	+	1200107_2	HERV-K HML-2																			x
chr 12: 25207414-25213718	+	1200080_h	HERV-H												x	x							x
chr 12: 26300428-26300866	+	1200084_5	HERV-K HML-5																						x
chr 12: 27751939-27752663	+	1200126_f	HERV-FRD																						x
chr 12: 28874497-28874581	+	1200130_w	HERV-W												x			x
chr 12: 29178820-29185001	-	1200090_h	HERV-H													x	x
chr 12: 29264868-29265607	-	1200140_f	HERV-FRD																						x
chr 12: 30100281-30106718	+	1200098_h	HERV-H												x			x
chr 12: 31851416-31851846	+	1200106_h	HERV-H													x			x
chr 12: 33132053-33135058	-	1200111_h	HERV-H													x		x
chr 12: 34314239-34318461	+	1200117_h	HERV-H												x			x				x
chr 12: 34663834-34673489	-	1200173_2	HERV-K HML-2																						x
chr 12: 36418157-36419124	-	1200174_2	HERV-K HML-2																						x
chr 12: 37797457-37798183	+	1200183_f	HERV-FRD																						x
chr 12: 38191845-38192291	-	1200125_5	HERV-K HML-5																						x
chr 12: 39063705-39069607	+	1200187_w	HERV-W												x								x
chr 12: 41009849-41011163	-	1200191_2	HERV-K HML-2					x							x
chr 12: 41067788-41068780	+	1200193_2	HERV-K HML-2																						x
chr 12: 42138864-42139645	+	1200196_w	HERV-W												x
chr 12: 42629153-42629836	-	1200200_f	HERV-FRD												x										x
chr 12: 43130102-43136119	+	1200139_h	HERV-H																				x
chr 12: 45001343-45006394	-	1200147_h	HERV-H																						x
chr 12: 45932745-45933508	-	1200211_w	HERV-W															x				x
chr 12: 49582520-49593417	-	1200230_w	HERV-W																						x
chr 12: 53400549-53401196	-	1200238_f	HERV-FRD												x							x
chr 12: 54005326-54006107	+	1200240_w	HERV-W																						x
chr 12: 55445943-55446364	+	1200176_h	HERV-H																						x
chr 12: 55510762-55513591	-	1200252_f	HERV-FRD																						x
chr 12: 57007509-57016965	-	1200265_2	HERV-K HML-2				x								x
chr 12: 57223212-57224172	-	1200266_2	HERV-K HML-2												x							x
chr 12: 57531903-57539801	-	1200267_w	HERV-W												x							x			x
chr 12: 58003234-58009034	-	1200188_h	HERV-H												x
chr 12: 60267154-60272981	+	1200207_h	HERV-H												x	x	x	x
chr 12: 61333843-61334777	+	1200283_f	HERV-FRD																			x
chr 12: 66446853-66452393	-	1200218_h	HERV-H				x								x			x
chr 12: 69166007-69166696	+	1200309_f	HERV-FRD				x								x								x
chr 12: 71389051-71394358	-	1200236_h	HERV-H					x							x
chr 12: 71496157-71498354	-	1200237_h	HERV-H																						x
chr 12: 71505323-71506080	-	1200313_w	HERV-W																						x
chr 12: 71688770-71689742	-	1200314_2	HERV-K HML-2													x
chr 12: 77377189-77377926	+	1200327_w	HERV-W																				x
chr 12: 77758546-77759251	-	1200277_h	HERV-H														x
chr 12: 84386849-84387812	-	1200361_2	HERV-K HML-2												x		x	x
chr 12: 85248874-85249656	-	1200365_f	HERV-FRD																			x
chr 12: 87285946-87289889	+	1200332_h	HERV-H												x
chr 12: 87870949-87871684	-	1200372_f	HERV-FRD																						x
chr 12: 90470865-90471559	+	1200389_f	HERV-FRD																						x
chr 12: 91257229-91258011	-	1200392_w	HERV-W															x				x
chr 12: 91874958-91875380	-	1200344_h	HERV-H																						x
chr 12: 91999200-91999891	+	1200396_f	HERV-FRD																						x
chr 12: 94666771-94672799	+	1200348_h	HERV-H												x	x	x
chr 12: 94755971-94756432	-	1200407_f	HERV-FRD				x								x
chr 12: 96694962-96695658	+	1200416_f	HERV-FRD																						x
chr 12: 99499933-99500296	-	1200358_h	HERV-H																						x
chr 12: 101073296-101074047	+	1200425_w	HERV-W												x			x					x
chr 12: 102140022-102146463	-	1200372_h	HERV-H												x
chr 12: 103861163-103861952	+	1200435_w	HERV-W												x
chr 12: 104361813-104362436	+	1200436_f	HERV-FRD																				x
chr 12: 104875787-104876462	+	1200441_f	HERV-FRD																						x
chr 12: 105059788-105060252	-	1200381_h	HERV-H												x
chr 12: 112980007-112980079	+	1200467_w	HERV-W													x
chr 12: 122598918-122609265	+	1200497_w	HERV-W												x		x	x				x
chr 12: 122718452-122718993	-	1200498_f	HERV-FRD																						x
chr 12: 123151029-123151568	-	1200500_w	HERV-W															x					x
chr 12: 123156198-123156911	-	1200503_w	HERV-W												x
chr 12: 123157590-123158004	-	1200426_h	HERV-H													x
chr 12: 123877603-123878106	-	1200428_e	HERV-E 4.1												x
chr 12: 125499776-125500566	-	1200505_w	HERV-W																			x
chr 12: 127777212-127778596	-	1200515_f	HERV-FRD																						x
chr 12: 130923709-130931450	-	1200523_w	HERV-W																			x
chr 13: 19604221-19604442	-	1300008_f	HERV-FRD															x
chr 13: 22285789-22286759	-	1300028_2	HERV-K HML-2														x	x				x
chr 13: 22365426-22365861	+	1300031_f	HERV-FRD																					x
chr 13: 23891789-23892035	-	1300020_5	HERV-K HML-5													x
chr 13: 24063731-24064668	+	1300048_2	HERV-K HML-2				x								x								x
chr 13: 27913017-27913666	+	1300067_f	HERV-FRD									x					x						x	x
chr 13: 34271392-34275485	+	1300049_h	HERV-H												x	x		x
chr 13: 35788462-35794330	+	1300053_h	HERV-H													x	x	x
chr 13: 36286363-36286990	+	1300097_f	HERV-FRD																						x
chr 13: 40347160-40352498	-	1300070_e	HERV-E 4.1																x
chr 13: 40927858-40928571	+	1300074_e	HERV-E 4.1												x	x		x				x
chr 13: 42357099-42358393	-	1300121_f	HERV-FRD																						x
chr 13: 42512680-42513645	-	1300124_2	HERV-K HML-2				x								x
chr 13: 43180036-43180733	+	1300128_f	HERV-FRD															x							x
chr 13: 43467358-43468068	-	1300129_f	HERV-FRD																						x
chr 13: 47527504-47534428	+	1300096_h	HERV-H																						x
chr 13: 49071153-49072127	+	1300153_2	HERV-K HML-2												x
chr 13: 50366418-50366965	+	1300159_f	HERV-FRD																						x
chr 13: 50642003-50645550	+	1300104_h	HERV-H				x								x
chr 13: 50645550-50647145	+	1300105_h	HERV-H				x								x
chr 13: 52424895-52425605	-	1300169_f	HERV-FRD																				x
chr 13: 53599552-53605294	-	1300109_h	HERV-H												x					x
chr 13: 54525767-54533878	+	1300194_w	HERV-W				x								x			x
chr 13: 55050362-55056223	-	1300121_h	HERV-H														x
chr 13: 55144122-55144740	+	1300195_f	HERV-FRD												x			x							x
chr 13: 55512386-55518412	+	1300127_h	HERV-H													x	x
chr 13: 55518413-55518874	-	1300198_w	HERV-W																						x
chr 13: 55584544-55586741	-	1300130_h	HERV-H												x		x
chr 13: 55586741-55590394	-	1300131_h	HERV-H													x
chr 13: 58985585-58985820	+	1300217_w	HERV-W										x		x
chr 13: 60559875-60560584	+	1300221_f	HERV-FRD																						x
chr 13: 60755266-60755331	-	1300222_f	HERV-FRD														x
chr 13: 61030056-61030869	-	1300224_w	HERV-W																						x
chr 13: 61603944-61604298	+	1300152_h	HERV-H												x	x	x	x		x
chr 13: 61722872-61723239	-	1300231_f	HERV-FRD																			x
chr 13: 62685327-62691268	+	1300154_h	HERV-H															x
chr 13: 62977343-62978115	-	1300241_w	HERV-W																			x
chr 13: 63016887-63017674	-	1300242_w	HERV-W															x					x
chr 13: 63158986-63159714	+	1300245_w	HERV-W																				x
chr 13: 63310225-63315979	+	1300158_e	HERV-E 4.1													x
chr 13: 63997575-63998342	+	1300249_w	HERV-W																			x
chr 13: 68693759-68697469	+	1300265_w	HERV-W																			x
chr 13: 69087011-69087975	-	1300267_2	HERV-K HML-2												x										x
chr 13: 73107730-73108450	+	1300273_f	HERV-FRD																						x
chr 13: 74658414-74659111	-	1300275_f	HERV-FRD																						x
chr 13: 75757248-75757970	+	1300279_f	HERV-FRD																						x
chr 13: 77446758-77447078	-	1300209_e	HERV-E 4.1									x
chr 13: 77531217-77531985	+	1300286_w	HERV-W																						x
chr 13: 78118938-78119911	+	1300287_2	HERV-K HML-2															x
chr 13: 79655647-79662117	+	1300224_h	HERV-H								x							x					x
chr 13: 79664204-79664957	+	1300292_w	HERV-W																						x
chr 13: 81344919-81345826	+	1300306_f	HERV-FRD												x			x					x
chr 13: 81391526-81392217	-	1300307_f	HERV-FRD																						x
chr 13: 83401040-83401740	+	1300321_f	HERV-FRD																						x
chr 13: 83508263-83508914	-	1300323_f	HERV-FRD															x
chr 13: 84051881-84052664	-	1300326_w	HERV-W																			x
chr 13: 85589798-85590489	+	1300336_f	HERV-FRD																						x
chr 13: 86589102-86589610	+	1300261_5	HERV-K HML-5																						x
chr 13: 88856202-88856780	-	1300273_h	HERV-H												x			x					x
chr 13: 88863389-88864084	-	1300345_f	HERV-FRD																						x
chr 13: 90298826-90304533	-	1300286_h	HERV-H												x		x		x			x
chr 13: 91947096-91948942	-	1300359_f	HERV-FRD																						x
chr 13: 93752976-93753719	-	1300363_w	HERV-W																						x
chr 13: 94718276-94719258	+	1300366_2	HERV-K HML-2																						x
chr 13: 94759022-94759378	-	1300301_h	HERV-H							x						x			x
chr 13: 103657942-103664175	-	1300338_h	HERV-H												x
chr 13: 108715439-108721465	+	1300360_h	HERV-H			x										x	x	x
chr 13: 110287593-110288562	-	1300412_2	HERV-K HML-2															x
chr 13: 110515896-110516570	+	1300415_f	HERV-FRD																						x
chr 13: 110959360-110960084	-	1300418_w	HERV-W																			x
chr 13: 112501931-112502014	-	1300372_h	HERV-H													x	x
chr 14: 19622586-19623555	+	1400008_2	HERV-K HML-2																			x
chr 14: 21334324-21334676	+	1400011_h	HERV-H																				x
chr 14: 21774291-21781909	+	1400021_w	HERV-W																						x
chr 14: 22268133-22268207	+	1400024_f	HERV-FRD														x	x
chr 14: 22736836-22737207	-	1400012_h	HERV-H													x
chr 14: 24964620-24969975	-	1400015_h	HERV-H														x	x
chr 14: 25196411-25196706	+	1400046_f	HERV-FRD												x			x
chr 14: 25798769-25800055	+	1400049_w	HERV-W																						x
chr 14: 29777751-29778388	+	1400062_f	HERV-FRD																						x
chr 14: 29831841-29832608	+	1400063_w	HERV-W																				x
chr 14: 30778506-30779152	-	1400066_f	HERV-FRD																						x
chr 14: 30785319-30790095	-	1400035_h	HERV-H			x									x	x
chr 14: 31779719-31789543	-	1400078_f	HERV-FRD																						x
chr 14: 34189253-34193853	+	1400038_h	HERV-H												x
chr 14: 38837505-38837576	-	1400051_h	HERV-H													x		x
chr 14: 41054824-41060836	+	1400063_h	HERV-H													x
chr 14: 41740538-41741242	+	1400104_f	HERV-FRD														x								x
chr 14: 42343224-42346079	+	1400074_5	HERV-K HML-5															x
chr 14: 44752675-44753643	+	1400121_2	HERV-K HML-2																			x
chr 14: 45033906-45038685	-	1400088_h	HERV-H												x			x
chr 14: 46643150-46647720	+	1400096_h	HERV-H				x								x			x
chr 14: 47794150-47803508	-	1400100_h	HERV-H																						x
chr 14: 47817421-47817818	-	1400102_h	HERV-H												x								x
chr 14: 47873891-47874615	+	1400132_f	HERV-FRD																						x
chr 14: 48285270-48286069	+	1400137_w	HERV-W												x
chr 14: 49565155-49565404	+	1400107_h	HERV-H																						x
chr 14: 49582825-49583215	+	1400108_h	HERV-H												x			x
chr 14: 50429630-50433350	+	1400112_h	HERV-H												x	x		x
chr 14: 51870312-51870981	-	1400148_f	HERV-FRD																				x
chr 14: 52665213-52672492	+	1400120_h	HERV-H																						x
chr 14: 54561018-54561971	+	1400159_2	HERV-K HML-2												x
chr 14: 56167466-56168485	-	1400165_f	HERV-FRD																						x
chr 14: 57658752-57662615	+	1400171_w	HERV-W													x
chr 14: 58981836-58986258	+	1400135_h	HERV-H															x
chr 14: 60669724-60675631	-	1400144_h	HERV-H																						x
chr 14: 65461342-65462125	-	1400196_w	HERV-W																				x
chr 14: 70660677-70666478	+	1400167_h	HERV-H												x
chr 14: 72664911-72670497	-	1400176_h	HERV-H																						x
chr 14: 73239795-73245370	+	1400177_h	HERV-H			x									x	x	x
chr 14: 75236250-75236938	+	1400219_f	HERV-FRD																						x
chr 14: 77166042-77166611	-	1400229_f	HERV-FRD																						x
chr 14: 79937761-79938478	-	1400239_f	HERV-FRD														x					x
chr 14: 79939581-79940292	+	1400240_w	HERV-W												x								x
chr 14: 81176798-81177320	-	1400189_e	HERV-E 4.1																						x
chr 14: 81810592-81811278	-	1400254_f	HERV-FRD																			x
chr 14: 83497676-83498094	+	1400200_h	HERV-H												x								x	x
chr 14: 84716496-84717136	+	1400270_f	HERV-FRD																						x
chr 14: 95108936-95109942	-	1400300_f	HERV-FRD																						x
chr 14: 95509121-95514952	+	1400246_h	HERV-H												x
chr 14: 95649042-95654552	-	1400304_f	HERV-FRD																						x
chr 14: 99217652-99218668	+	1400307_f	HERV-FRD												x			x
chr 14: 99907955-99908356	+	1400256_h	HERV-H												x
chr 14: 100841342-100847337	-	1400258_h	HERV-H												x			x
chr 14: 101776047-101781857	+	1400263_h	HERV-H														x
chr 14: 105484495-105485084	-	1400334_f	HERV-FRD												x							x
chr 14: 105974243-105975190	-	1400335_2	HERV-K HML-2																						x
chr 15: 18488924-18489503	-	1500001_f	HERV-FRD															x
chr 15: 19500293-19500872	-	1500004_f	HERV-FRD															x
chr 15: 21869401-21870095	-	1500013_f	HERV-FRD																				x
chr 15: 22481598-22487267	-	1500010_h	HERV-H															x
chr 15: 27603913-27604649	-	1500047_w	HERV-W																				x
chr 15: 31130887-31131553	+	1500060_f	HERV-FRD														x
chr 15: 33318122-33323330	+	1500031_h	HERV-H				x								x
chr 15: 33670273-33670510	+	1500034_h	HERV-H												x			x
chr 15: 34165677-34166396	+	1500076_f	HERV-FRD																			x
chr 15: 37141393-37141852	+	1500044_5	HERV-K HML-5																						x
chr 15: 39022313-39022959	-	1500086_f	HERV-FRD																						x
chr 15: 39364817-39365176	-	1500051_h	HERV-H												x			x
chr 15: 45281613-45282311	+	1500122_f	HERV-FRD												x								x
chr 15: 49340076-49340862	+	1500129_w	HERV-W									x
chr 15: 49439487-49440297	+	1500134_w	HERV-W														x
chr 15: 49734758-49735530	-	1500136_w	HERV-W												x	x	x					x
chr 15: 50517982-50518757	+	1500141_w	HERV-W															x					x
chr 15: 50818047-50824695	+	1500075_h	HERV-H																						x
chr 15: 51506333-51511952	-	1500077_h	HERV-H															x
chr 15: 51705571-51706347	-	1500143_w	HERV-W																						x
chr 15: 52966922-52970766	+	1500078_5	HERV-K HML-5															x
chr 15: 53384372-53391861	-	1500147_w	HERV-W												x
chr 15: 53797305-53798112	+	1500083_h	HERV-H															x
chr 15: 56912833-56913787	-	1500154_2	HERV-K HML-2												x
chr 15: 58363896-58364588	-	1500155_f	HERV-FRD																						x
chr 15: 60297998-60298452	+	1500160_f	HERV-FRD					x							x
chr 15: 65048616-65056011	-	1500174_w	HERV-W														x
chr 15: 67036995-67037658	+	1500181_f	HERV-FRD																			x
chr 15: 70898766-70899477	+	1500198_f	HERV-FRD																						x
chr 15: 72433538-72439180	+	1500114_h	HERV-H												x	x		x
chr 15: 76300461-76301436	-	1500214_2	HERV-K HML-2																						x
chr 15: 76318369-76319428	-	1500215_w	HERV-W																			x
chr 15: 79410960-79411606	+	1500227_f	HERV-FRD															x
chr 15: 81168183-81174208	+	1500133_h	HERV-H				x								x			x					x
chr 15: 84169300-84170080	-	1500250_f	HERV-FRD																						x
chr 15: 85331036-85331493	-	1500147_h	HERV-H												x
chr 15: 85890568-85891324	-	1500252_w	HERV-W														x
chr 15: 88477019-88482534	+	1500155_h	HERV-H															x
chr 15: 92867755-92868431	-	1500289_f	HERV-FRD																			x
chr 15: 93094982-93104611	+	1500165_h	HERV-H															x					x
chr 15: 93221236-93221380	-	1500293_f	HERV-FRD					x							x
chr 15: 97959745-97960384	-	1500316_f	HERV-FRD													x						x
chr 15: 99430215-99436023	+	1500184_h	HERV-H												x
chr 16: 377836-378822	-	1600004_2	HERV-K HML-2																			x
chr 16: 8093804-8094296	+	1600020_f	HERV-FRD				x								x									x
chr 16: 8834700-8846815	-	1600014_h	HERV-H												x			x
chr 16: 10294212-10296592	+	1600020_h	HERV-H															x
chr 16: 10506850-10507201	+	1600021_h	HERV-H														x					x
chr 16: 14637505-14638479	-	1600035_2	HERV-K HML-2				x								x							x
chr 16: 15578750-15579475	-	1600037_f	HERV-FRD																						x
chr 16: 18032452-18032995	-	1600044_w	HERV-W				x								x
chr 16: 18909966-18916124	-	1600043_h	HERV-H												x	x
chr 16: 19826871-19827268	-	1600047_h	HERV-H																				x
chr 16: 20680398-20681069	+	1600058_f	HERV-FRD												x			x					x
chr 16: 21140609-21141570	-	1600061_2	HERV-K HML-2															x				x
chr 16: 28444585-28444899	+	1600072_e	HERV-E 4.1																	x
chr 16: 29617077-29617563	+	1600077_e	HERV-E 4.1												x		x	x		x
chr 16: 30051793-30051970	+	1600094_f	HERV-FRD												x
chr 16: 35047427-35048394	-	1600113_2	HERV-K HML-2												x
chr 16: 46927838-46928266	-	1600108_h	HERV-H												x
chr 16: 49413270-49413936	-	1600132_f	HERV-FRD																						x
chr 16: 54219848-54222572	+	1600144_f	HERV-FRD																						x
chr 16: 54225830-54226967	+	1600145_f	HERV-FRD					x							x			x				x
chr 16: 55266229-55266680	+	1600124_h	HERV-H												x		x
chr 16: 56798947-56799017	+	1600126_e	HERV-E 4.1															x
chr 16: 57560802-57562053	-	1600156_f	HERV-FRD															x							x
chr 16: 57743624-57744959	+	1600157_f	HERV-FRD																						x
chr 16: 58106314-58114369	-	1600131_h	HERV-H												x		x
chr 16: 60953745-60954479	-	1600167_f	HERV-FRD																						x
chr 16: 61254001-61254357	-	1600152_h	HERV-H																				x
chr 16: 63823420-63826753	-	1600165_h	HERV-H												x
chr 16: 69214387-69217522	-	1600179_h	HERV-H												x		x	x		x
chr 16: 73626833-73627532	-	1600201_f	HERV-FRD																						x
chr 16: 75189744-75190195	+	1600193_5	HERV-K HML-5																						x
chr 16: 81382011-81383086	+	1600212_w	HERV-W																				x
chr 16: 84869202-84872386	+	1600212_h	HERV-H			x									x	x		x		x
chr 16: 85333123-85338762	-	1600214_h	HERV-H																			x
chr 17: 6577008-6581495	-	1700009_h	HERV-H													x
chr 17: 7905950-7906340	+	1700015_h	HERV-H												x			x
chr 17: 11815798-11820989	+	1700021_h	HERV-H												x	x		x
chr 17: 13762919-13764026	+	1700055_f	HERV-FRD																						x
chr 17: 16678919-16679896	-	1700069_2	HERV-K HML-2												x	x		x
chr 17: 18280923-18281897	+	1700080_2	HERV-K HML-2													x		x
chr 17: 19363616-19364620	+	1700085_2	HERV-K HML-2																						x
chr 17: 19640286-19640712	+	1700037_5	HERV-K HML-5															x				x
chr 17: 22039285-22039750	+	1700040_h	HERV-H													x
chr 17: 22565182-22565652	-	1700041_5	HERV-K HML-5																			x
chr 17: 25940325-25940380	-	1700046_h	HERV-H				x								x
chr 17: 25945592-25949024	-	1700116_2	HERV-K HML-2												x							x
chr 17: 30852752-30853047	+	1700060_e	HERV-E 4.1													x		x
chr 17: 31356930-31357918	+	1700139_f	HERV-FRD																						x
chr 17: 31491551-31492522	+	1700140_2	HERV-K HML-2															x
chr 17: 38571826-38572147	-	1700076_e	HERV-E 4.1														x
chr 17: 41716757-41717724	-	1700177_2	HERV-K HML-2															x
chr 17: 45831400-45838060	-	1700190_w	HERV-W																			x			x
chr 17: 47552407-47552568	+	1700196_f	HERV-FRD												x
chr 17: 49777998-49778501	+	1700107_h	HERV-H															x
chr 17: 50105748-50106530	-	1700212_w	HERV-W																						x
chr 17: 50367445-50367796	-	1700114_h	HERV-H																	x
chr 17: 50443885-50450853	-	1700216_w	HERV-W				x								x
chr 17: 50900133-50901665	+	1700116_h	HERV-H																			x
chr 17: 52582813-52583290	-	1700220_f	HERV-FRD																						x
chr 17: 54987919-54988041	-	1700231_f	HERV-FRD				x								x
chr 17: 57579448-57580087	+	1700126_h	HERV-H												x			x
chr 17: 59750387-59751101	-	1700246_f	HERV-FRD														x	x
chr 17: 62731667-62732448	-	1700130_e	HERV-E 4.1																				x
chr 17: 62753424-62754349	-	1700257_2	HERV-K HML-2																			x
chr 17: 64303192-64305325	-	1700134_h	HERV-H															x
chr 17: 66487074-66487752	-	1700275_f	HERV-FRD																						x
chr 17: 66493595-66494276	-	1700276_f	HERV-FRD																						x
chr 17: 68145706-68146488	+	1700277_w	HERV-W																				x
chr 17: 70760297-70765658	+	1700156_h	HERV-H												x		x	x
chr 17: 72113663-72119188	-	1700158_h	HERV-H													x		x
chr 17: 72119645-72120398	-	1700287_w	HERV-W															x
chr 17: 72296838-72297401	-	1700291_f	HERV-FRD												x	x
chr 17: 73157591-73158033	-	1700160_5	HERV-K HML-5																						x
chr 17: 75846553-75846938	-	1700164_h	HERV-H												x
chr 17: 75988189-75996283	+	1700166_h	HERV-H												x	x	x
chr 18: 80225-81194	-	1800001_2	HERV-K HML-2																				x
chr 18: 1465623-1466331	-	1800005_f	HERV-FRD																						x
chr 18: 1990815-1991782	-	1800007_2	HERV-K HML-2												x		x	x
chr 18: 2829330-2829995	+	1800010_f	HERV-FRD													x	x
chr 18: 3013633-3013763	-	1800015_h	HERV-H														x
chr 18: 4047062-4049110	+	1800015_f	HERV-FRD																						x
chr 18: 4676671-4682409	+	1800018_w	HERV-W													x						x
chr 18: 6123610-6123972	+	1800029_f	HERV-FRD													x	x
chr 18: 8170226-8170996	-	1800039_f	HERV-FRD															x					x
chr 18: 8944363-8944760	+	1800025_h	HERV-H														x
chr 18: 10842798-10843527	+	1800053_f	HERV-FRD																						x
chr 18: 13646676-13647837	+	1800077_w	HERV-W														x	x
chr 18: 22761239-22762201	-	1800097_2	HERV-K HML-2												x	x						x
chr 18: 23066222-23066669	+	1800050_h	HERV-H															x
chr 18: 24526989-24532843	-	1800056_h	HERV-H			x										x		x
chr 18: 24532993-24533490	-	1800057_e	HERV-E 4.1												x	x
chr 18: 25231934-25232644	+	1800104_f	HERV-FRD																						x
chr 18: 25232814-25233605	-	1800105_w	HERV-W																						x
chr 18: 26600808-26601241	-	1800110_f	HERV-FRD															x
chr 18: 27623185-27623837	+	1800113_f	HERV-FRD													x		x
chr 18: 31049990-31056476	+	1800075_h	HERV-H														x
chr 18: 31190100-31195753	-	1800076_h	HERV-H												x
chr 18: 31472178-31472680	-	1800077_5	HERV-K HML-5													x		x				x
chr 18: 35193025-35193789	-	1800135_w	HERV-W												x							x
chr 18: 35410330-35411032	+	1800136_f	HERV-FRD																						x
chr 18: 37017830-37018799	+	1800142_2	HERV-K HML-2																						x
chr 18: 38295804-38303710	+	1800100_h	HERV-H													x	x						x
chr 18: 38386402-38392105	-	1800101_h	HERV-H												x			x
chr 18: 38574157-38578265	+	1800103_h	HERV-H																						x
chr 18: 41998696-41999440	+	1800151_w	HERV-W																			x
chr 18: 45597867-45598549	-	1800160_f	HERV-FRD																						x
chr 18: 46153554-46153955	+	1800124_h	HERV-H												x			x
chr 18: 46184575-46185539	-	1800162_2	HERV-K HML-2												x							x
chr 18: 47250555-47252569	-	1800133_h	HERV-H																						x
chr 18: 48072758-48073451	-	1800174_f	HERV-FRD																			x
chr 18: 48589655-48590415	-	1800176_w	HERV-W																						x
chr 18: 48666885-48667023	-	1800142_5	HERV-K HML-5					x							x
chr 18: 49536517-49537209	+	1800177_f	HERV-FRD															x
chr 18: 50528195-50528890	+	1800180_f	HERV-FRD													x						x
chr 18: 53553052-53553834	+	1800187_w	HERV-W																						x
chr 18: 54625879-54626909	-	1800191_f	HERV-FRD																				x
chr 18: 60026724-60027209	+	1800206_f	HERV-FRD																			x
chr 18: 62088302-62089092	-	1800215_w	HERV-W												x	x						x
chr 18: 64760486-64761450	-	1800225_2	HERV-K HML-2														x
chr 18: 65578866-65580015	-	1800227_f	HERV-FRD															x
chr 18: 67035531-67036200	-	1800233_f	HERV-FRD																						x
chr 18: 68050597-68051144	-	1800235_f	HERV-FRD													x		x
chr 18: 69142830-69148577	+	1800216_h	HERV-H												x			x
chr 18: 69509627-69510388	+	1800236_f	HERV-FRD																				x
chr 18: 69786076-69786793	-	1800237_f	HERV-FRD												x
chr 18: 70111304-70117249	+	1800219_h	HERV-H														x		x
chr 18: 71806397-71806963	+	1800240_f	HERV-FRD															x
chr 19: 336099-338637	+	1900003_2	HERV-K HML-2				x								x
chr 19: 1393427-1393895	+	1900002_e	HERV-E 4.1																				x
chr 19: 5499587-5504223	+	1900006_h	HERV-H				x								x
chr 19: 5797895-5801213	+	1900007_h	HERV-H															x
chr 19: 6526246-6528296	+	1900009_h	HERV-H												x
chr 19: 8285776-8286698	+	1900022_2	HERV-K HML-2																			x
chr 19: 9553879-9554314	+	1900019_h	HERV-H												x	x
chr 19: 9648484-9649435	-	1900037_2	HERV-K HML-2																			x
chr 19: 11861437-11862420	-	1900047_2	HERV-K HML-2																						x
chr 19: 12203650-12204605	-	1900049_2	HERV-K HML-2																			x
chr 19: 14247837-14248202	+	1900036_h	HERV-H																						x
chr 19: 15807768-15807978	+	1900043_h	HERV-H							x									x			x
chr 19: 17565375-17569904	+	1900048_h	HERV-H												x			x
chr 19: 19756756-19757058	-	1900050_e	HERV-E 4.1														x
chr 19: 19933398-19934392	+	1900071_2	HERV-K HML-2												x							x
chr 19: 20054151-20055109	+	1900073_2	HERV-K HML-2																			x
chr 19: 20059494-20068590	-	1900054_h	HERV-H												x
chr 19: 20071345-20073278	+	1900075_w	HERV-W																						x
chr 19: 20126744-20133095	+	1900055_h	HERV-H													x		x
chr 19: 20128147-20129118	-	1900079_2	HERV-K HML-2												x			x
chr 19: 20233197-20233599	-	1900057_h	HERV-H																			x
chr 19: 20440977-20441945	+	1900088_2	HERV-K HML-2												x										x
chr 19: 20721466-20730278	-	1900064_e	HERV-E 4.1							x							x		x
chr 19: 20936205-20937181	+	1900093_2	HERV-K HML-2																						x
chr 19: 20978038-20978332	+	1900065_e	HERV-E 4.1				x								x
chr 19: 21408391-21408433	-	1900073_e	HERV-E 4.1															x
chr 19: 23000212-23006873	-	1900086_h	HERV-H				x								x										x
chr 19: 23052386-23053407	+	1900142_2	HERV-K HML-2												x			x				x
chr 19: 23151622-23154392	+	1900090_h	HERV-H																				x
chr 19: 23528001-23529694	+	1900096_h	HERV-H												x			x						x
chr 19: 23698300-23699266	-	1900160_2	HERV-K HML-2												x							x
chr 19: 32820338-32829058	-	1900169_2	HERV-K HML-2												x
chr 19: 36769982-36771248	-	1900184_f	HERV-FRD															x
chr 19: 37717209-37717649	-	1900112_5	HERV-K HML-5																						x
chr 19: 40565192-40565689	+	1900122_e	HERV-E 4.1												x
chr 19: 41338217-41343765	-	1900125_h	HERV-H												x			x
chr 19: 41442545-41447962	-	1900126_h	HERV-H												x
chr 19: 42188901-42189862	+	1900210_2	HERV-K HML-2															x
chr 19: 42289389-42298906	-	1900211_2	HERV-K HML-2					x														x
chr 19: 42435136-42435718	-	1900212_2	HERV-K HML-2												x			x				x
chr 19: 42503530-42504075	+	1900213_2	HERV-K HML-2				x								x
chr 19: 42514133-42515114	+	1900214_2	HERV-K HML-2												x
chr 19: 42684487-42685460	-	1900216_2	HERV-K HML-2												x
chr 19: 42712551-42713509	-	1900217_2	HERV-K HML-2																				x
chr 19: 43813619-43814569	-	1900224_2	HERV-K HML-2												x			x					x
chr 19: 45156978-45157909	-	1900234_2	HERV-K HML-2																			x
chr 19: 45269688-45270401	+	1900236_w	HERV-W														x
chr 19: 46020369-46021342	+	1900243_2	HERV-K HML-2																						x
chr 19: 46119961-46120936	-	1900245_2	HERV-K HML-2												x		x					x
chr 19: 46183982-46185894	-	1900250_w	HERV-W																			x
chr 19: 46384319-46384717	+	1900136_h	HERV-H				x								x
chr 19: 47809555-47810263	+	1900256_f	HERV-FRD																				x
chr 19: 48519503-48525376	-	1900142_h	HERV-H												x	x		x
chr 19: 49834194-49835177	+	1900271_2	HERV-K HML-2												x	x							x
chr 19: 51297295-51305072	-	1900150_h	HERV-H				x								x		x	x
chr 19: 51396736-51398483	-	1900152_h	HERV-H				x								x
chr 19: 51963469-51964453	+	1900276_2	HERV-K HML-2																						x
chr 19: 52245264-52250506	-	1900157_h	HERV-H													x
chr 19: 57024203-57024671	-	1900168_5	HERV-K HML-5												x			x				x
chr 19: 57100757-57103253	+	1900295_2	HERV-K HML-2																						x
chr 19: 57116202-57117191	+	1900298_2	HERV-K HML-2																						x
chr 19: 57119960-57120937	+	1900299_2	HERV-K HML-2																						x
chr 19: 57152847-57153829	+	1900301_2	HERV-K HML-2																			x
chr 19: 57190029-57190167	-	1900169_h	HERV-H							x
chr 19: 57373103-57373776	+	1900170_h	HERV-H																						x
chr 19: 57533845-57534797	-	1900307_2	HERV-K HML-2					x							x							x
chr 19: 57714672-57715996	-	1900312_2	HERV-K HML-2																			x
chr 19: 57753757-57754726	+	1900313_2	HERV-K HML-2												x		x
chr 19: 57816195-57826383	+	1900176_h	HERV-H														x	x
chr 19: 57894687-57894794	-	1900180_h	HERV-H												x					x
chr 19: 58042115-58043096	+	1900327_2	HERV-K HML-2																				x
chr 19: 58067390-58068685	-	1900328_2	HERV-K HML-2																x			x
chr 19: 58096473-58098768	-	1900184_e	HERV-E 4.1							x									x
chr 19: 58151798-58157258	+	1900187_e	HERV-E 4.1																						x
chr 19: 58222972-58223945	-	1900332_2	HERV-K HML-2																				x
chr 19: 58554156-58559856	+	1900339_2	HERV-K HML-2												x		x	x				x
chr 19: 58630272-58630359	-	1900193_e	HERV-E 4.1												x	x		x
chr 19: 58638840-58639824	+	1900343_2	HERV-K HML-2															x					x
chr 19: 58655014-58655979	-	1900344_2	HERV-K HML-2																						x
chr 19: 58663413-58664392	-	1900345_2	HERV-K HML-2																			x
chr 19: 58692707-58693664	+	1900347_2	HERV-K HML-2																						x
chr 19: 59026470-59032416	+	1900197_h	HERV-H				x								x
chr 19: 59483969-59484458	-	1900200_e	HERV-E 4.1															x
chr 19: 60146916-60147844	+	1900354_2	HERV-K HML-2												x	x		x	x			x
chr 19: 60153464-60154429	-	1900355_2	HERV-K HML-2															x
chr 19: 60210007-60215603	-	1900204_h	HERV-H				x								x		x
chr 19: 60921086-60922051	+	1900357_2	HERV-K HML-2												x			x							x
chr 19: 63013510-63014746	+	1900364_2	HERV-K HML-2																x				x
chr 19: 63026807-63027775	+	1900366_2	HERV-K HML-2												x			x				x
chr 20: 740491-741481	-	2000004_2	HERV-K HML-2												x	x	x	x				x
chr 20: 825581-830240	+	2000004_h	HERV-H								x				x			x					x
chr 20: 3962724-3963629	-	2000013_2	HERV-K HML-2												x			x
chr 20: 5449653-5451445	+	2000016_f	HERV-FRD																						x
chr 20: 7884847-7885809	+	2000022_2	HERV-K HML-2																						x
chr 20: 12268915-12274587	-	2000027_h	HERV-H												x
chr 20: 12681593-12688283	+	2000029_h	HERV-H												x										x
chr 20: 15076339-15082148	-	2000033_h	HERV-H															x
chr 20: 15875323-15876306	-	2000038_2	HERV-K HML-2												x
chr 20: 15876573-15877028	+	2000039_w	HERV-W															x
chr 20: 15911118-15913833	-	2000035_e	HERV-E 4.1														x	x	x
chr 20: 16936919-16937229	-	2000040_h	HERV-H																						x
chr 20: 18926947-18927630	+	2000048_f	HERV-FRD																						x
chr 20: 19680691-19685420	-	2000045_h	HERV-H			x										x
chr 20: 23622572-23623964	-	2000058_2	HERV-K HML-2																						x
chr 20: 23684500-23685884	-	2000062_2	HERV-K HML-2															x				x
chr 20: 23693465-23693815	+	2000059_h	HERV-H												x
chr 20: 23751510-23751987	+	2000060_e	HERV-E 4.1																						x
chr 20: 23789232-23790195	-	2000066_2	HERV-K HML-2												x			x				x
chr 20: 24847862-24850357	+	2000063_e	HERV-E 4.1												x
chr 20: 24856581-24861663	+	2000064_e	HERV-E 4.1														x		x				x
chr 20: 25478990-25479969	-	2000074_2	HERV-K HML-2															x
chr 20: 30839204-30839675	-	2000066_h	HERV-H															x
chr 20: 32178411-32188045	+	2000093_2	HERV-K HML-2												x							x
chr 20: 32476466-32477455	+	2000103_2	HERV-K HML-2												x		x						x
chr 20: 33313343-33314310	-	2000108_2	HERV-K HML-2												x
chr 20: 35616385-35617074	+	2000123_f	HERV-FRD																			x
chr 20: 36760391-36760718	-	2000130_w	HERV-W														x
chr 20: 40489715-40490155	+	2000077_h	HERV-H												x	x
chr 20: 43821380-43827293	+	2000092_h	HERV-H												x
chr 20: 52501728-52502736	+	2000170_f	HERV-FRD																			x
chr 20: 54220244-54221269	-	2000172_2	HERV-K HML-2												x			x
chr 20: 58049629-58050590	-	2000177_2	HERV-K HML-2																			x
chr 20: 58157372-58158054	+	2000178_f	HERV-FRD												x	x						x
chr 21: 14114072-14115040	+	2100005_2	HERV-K HML-2															x							x
chr 21: 14575132-14576104	-	2100008_2	HERV-K HML-2													x						x
chr 21: 16686151-16692725	-	2100016_h	HERV-H												x	x		x		x
chr 21: 17186401-17192433	+	2100018_h	HERV-H					x							x
chr 21: 17949889-17950590	-	2100015_f	HERV-FRD																						x
chr 21: 18019170-18019257	+	2100018_f	HERV-FRD															x
chr 21: 18226907-18227874	-	2100020_2	HERV-K HML-2				x								x
chr 21: 18857493-18863833	-	2100023_2	HERV-K HML-2				x								x
chr 21: 19046925-19054737	-	2100024_w	HERV-W				x								x										x
chr 21: 19397535-19398503	+	2100025_2	HERV-K HML-2															x				x
chr 21: 20291919-20292024	-	2100035_e	HERV-E 4.1												x		x
chr 21: 20342437-20343238	-	2100028_w	HERV-W																						x
chr 21: 21086098-21086736	+	2100034_f	HERV-FRD																			x
chr 21: 21221474-21222203	+	2100035_w	HERV-W																						x
chr 21: 21374983-21375672	-	2100036_f	HERV-FRD																						x
chr 21: 23152086-23152660	+	2100045_f	HERV-FRD																			x
chr 21: 25412581-25413384	+	2100053_w	HERV-W																						x
chr 21: 26522067-26527677	-	2100073_h	HERV-H												x			x
chr 21: 27028460-27028873	-	2100074_h	HERV-H															x
chr 21: 27148627-27156169	+	2100058_w	HERV-W				x								x
chr 21: 33261412-33263365	+	2100080_f	HERV-FRD																						x
chr 21: 38214195-38214897	+	2100093_f	HERV-FRD																						x
chr 21: 40000230-40000939	-	2100099_f	HERV-FRD																						x
chr 21: 40033061-40040223	-	2100100_w	HERV-W													x
chr 21: 41248565-41252290	+	2100140_h	HERV-H												x			x
chr 21: 41718929-41719369	-	2100145_h	HERV-H												x	x		x
chr 21: 43094024-43099757	-	2100147_h	HERV-H															x
chr 21: 44461476-44462142	+	2100112_f	HERV-FRD														x	x							x
chr 21: 45534498-45534683	-	2100159_e	HERV-E 4.1															x
chr 22: 15472270-15476039	+	2200003_h	HERV-H				x								x	x
chr 22: 17312687-17315361	+	2200014_2	HERV-K HML-2				x								x
chr 22: 19889791-19890752	+	2200023_2	HERV-K HML-2																						x
chr 22: 22208249-22219093	+	2200033_2	HERV-K HML-2															x
chr 22: 23356413-23357378	-	2200041_2	HERV-K HML-2												x
chr 22: 31228741-31234490	+	2200034_h	HERV-H												x	x		x
chr 22: 31285355-31286293	+	2200070_f	HERV-FRD												x
chr 22: 32583874-32584672	-	2200072_w	HERV-W																						x
chr 22: 37122490-37122813	-	2200053_h	HERV-H												x		x
chr 22: 37737471-37738457	-	2200087_2	HERV-K HML-2																						x
chr 22: 37782215-37788928	-	2200055_h	HERV-H					x							x			x
chr 22: 37792047-37794200	-	2200056_h	HERV-H																						x
chr 22: 43643197-43643385	-	2200068_e	HERV-E 4.1																				x
chr X: 107838-108808	-	X00002_2	HERV-K HML-2															x							x
chr X: 143109-143553	-	X00006_e	HERV-E 4.1												x							x
chr X: 410355-410741	-	X00007_h	HERV-H																						x
chr X: 940441-941170	+	Y00004_w	HERV-W																			x
chr X: 1311666-1311866	-	X00019_h	HERV-H																						x
chr X: 1978384-1979326	-	X00008_2	HERV-K HML-2												x										x
chr X: 3737016-3737408	+	X00036_h	HERV-H															x
chr X: 4468515-4474361	-	X00041_h	HERV-H			x										x
chr X: 5349700-5350270	-	X00016_f	HERV-FRD					x							x
chr X: 5769246-5769940	+	X00018_f	HERV-FRD																						x
chr X: 6200259-6202415	-	X00058_h	HERV-H												x
chr X: 6202415-6205984	-	X00059_h	HERV-H												x
chr X: 8364892-8365592	-	X00027_f	HERV-FRD														x	x
chr X: 9597773-9597824	+	X00031_w	HERV-W												x				x
chr X: 10623957-10624659	+	X00035_f	HERV-FRD																						x
chr X: 15473186-15473881	-	X00044_f	HERV-FRD												x								x
chr X: 16107244-16112478	-	X00099_h	HERV-H												x			x
chr X: 16144919-16150301	-	X00100_h	HERV-H					x							x
chr X: 17373751-17374707	+	X00105_h	HERV-H												x
chr X: 18907929-18908893	+	X00055_2	HERV-K HML-2															x				x
chr X: 23085050-23085831	+	X00120_h	HERV-H												x							x
chr X: 23366477-23366606	-	X00121_h	HERV-H				x								x
chr X: 23587921-23588870	-	X00062_2	HERV-K HML-2				x								x
chr X: 25902548-25903222	+	X00069_f	HERV-FRD																						x
chr X: 26683702-26684442	-	X00079_w	HERV-W																			x
chr X: 28239459-28240162	-	X00088_f	HERV-FRD																						x
chr X: 28250147-28250910	+	X00089_w	HERV-W																			x
chr X: 29957187-29957581	-	X00143_h	HERV-H																			x
chr X: 30031651-30037293	+	X00144_h	HERV-H					x							x		x	x		x
chr X: 31305760-31311410	+	X00147_h	HERV-H															x
chr X: 32466196-32466630	+	X00148_h	HERV-H												x
chr X: 32817503-32817625	+	X00149_h	HERV-H				x								x
chr X: 33031313-33032747	+	X00150_h	HERV-H																						x
chr X: 35628158-35628840	-	X00099_f	HERV-FRD																						x
chr X: 35717037-35717720	-	X00100_f	HERV-FRD																						x
chr X: 36335612-36336322	+	X00102_f	HERV-FRD																						x
chr X: 36731169-36731624	+	X00103_f	HERV-FRD																						x
chr X: 37202604-37205422	-	X00164_h	HERV-H														x
chr X: 38463326-38464114	-	X00108_w	HERV-W																						x
chr X: 40591612-40592288	+	X00114_f	HERV-FRD																			x
chr X: 41224523-41225213	+	X00118_f	HERV-FRD																						x
chr X: 43288068-43288757	-	X00126_f	HERV-FRD																						x
chr X: 46298230-46298910	-	X00142_f	HERV-FRD																						x
chr X: 47055926-47056620	-	X00145_f	HERV-FRD																				x
chr X: 47797351-47797717	+	X00185_e	HERV-E 4.1																						x
chr X: 48298854-48299852	-	X00152_2	HERV-K HML-2															x
chr X: 49367649-49368356	+	X00157_w	HERV-W																						x
chr X: 53557364-53557692	+	X00222_e	HERV-E 4.1														x
chr X: 55166931-55167600	-	X00180_f	HERV-FRD																			x
chr X: 58108480-58109463	-	X00192_2	HERV-K HML-2																						x
chr X: 63728598-63729080	-	X00263_5	HERV-K HML-5																						x
chr X: 64265907-64271621	-	X00269_h	HERV-H															x
chr X: 65011630-65012313	-	X00207_f	HERV-FRD												x							x
chr X: 65258751-65259215	+	X00274_5	HERV-K HML-5																						x
chr X: 67121911-67122334	-	X00283_h	HERV-H												x							x
chr X: 68584172-68584929	+	X00222_w	HERV-W																						x
[truncated: 127 more rows]
