# Supplementary material for: Microarray-Based Sketches of the HERV Transcriptome Landscape
Source: PLoS One. 2012 Jun 28;7(6):e40194. doi: 10.1371/journal.pone.0040194 (PMC3386233; doi:10.1371/journal.pone.0040194)
Supplement: Table S7 — Identification of Expressed Sequenced Tags (ESTs) putatively associated with active HERV-W repetitive elements. We used Megablast to compare HERV sequences to EST libraries using Geneious 5.0 software and NCBI libraries. A cut-off of 97% was retained as a compromise between the extreme similarity existing between loci of the same family and the polymorphism in the human population ranging from 1 out of 0.31 kb in repeats to 1 out of 1.8–2.0 kb in coding regions [106]. From left to right, the genomic location (NCBI 36/hg18), the individual HERV-W locus sequence name, the tropism of expression deduced from the microarrays, the differential expression and the LTR functions as depicted in the Table S3, the LTR associated structure (i.e: provirus, solo LTR, partial provirus with either 5′ or 3′ LTR), the EST scores, the reference accession numbers of the ESTs, the EST length in bp, the EST coverage of the LTR query (i.e: 100% or numbering when <100%), the LTR-element covered regions (i.e: U3, R, U5, gag, pol, env, 5′ or 3′ flanking region), the information concerning the additional coverage of clones and the existence of additional clones in flanking regions, the previous identification and designation of the locus, the EST-associated proposed function, and the name of the pictures illustrating alignments of HERV loci with their best EST counterpart as detailed in Figure S4 are given. Parameters used for Megablast query with Geneious 5.0 are indicated at the bottom of the table, as well as statistics concerning the query and a color code highlighting the correlation between array and EST LTR-deduced functions. (XLS) [file pone.0040194.s011.xls]

## Sheet: subset  HERV-W (final)
HERV sequence				Tropism										DEG							LTR functions				LTR associated structure		EST analysis
genomic loc. (NCBI36/hg18)	strand	seq id (HERV-W family)		lung N	colon T	testis T	testis N	Pr-Ov-Ut	prostate T	ovary T	placenta N	placenta N-testis T		testis	colon	lung	ovary	prostate	breast		promoter	polyA	readthrough				EST score	Ref	Lenght	coverage	Covered Regions	Additional information	Previously described	EST associated proposed function	pictures of alignments
chr 1: 67325410-67326194	+	100267_w																				x			solo		86.8
chr 1: 69101725-69102525	+	100272_w												x	x						x				solo		87.4
chr 1: 80830433-80831213	-	100310_w																			x				solo		89.5
chr 1: 110196377-110201971	-	100442_w												x	x						x				partial provirus, 3' LTR		86.2
chr 1: 172914373-172915096	-	100670_w																				x			solo		91.4
chr 1: 173018447-173019202	+	100673_w												x								x			solo		89.3
chr 1: 205981124-205981888	-	100808_w												x			x					x			solo		89.7
chr 1: 225878835-225887883	-	100891_w																			x				complete provirus		90/88.3
chr 1: 227155887-227156667	+	100905_w															x				x				solo		89.1
chr 2: 17383689-17391462	+	200065_w				x								x							x				complete provirus		88.4/91.4						HW 38223 (Gimenez, 2010)
chr 2: 31361084-31361799	+	200104_w																				x			solo		87.9
chr 2: 75952324-75960132	+	200261_w				x								x							x				complete provirus		88.8/88,8
chr 2: 83182027-83182805	+	200293_w																				x			solo		90						HW2 (Lee, 2003) DNA / in vitro
chr 2: 143372720-143381938	-	200499_w																				x			complete provirus		89.1/88.4
chr 3: 17751940-17752704	-	300083_w												x							x				solo		99.3	BG956138	310	11-299	U3-R-(U5)	EST bases 1-11 and 299-310 are absent from the human genome		readthrough	300083_w-BG956138.jpg
chr 3: 38305903-38313820	-	300159_w																			x				complete provirus		89.9/93.1
chr 3: 78475709-78476509	-	300331_w														x					x				solo		89.3
chr 3: 83646759-83647541	+	300354_w																			x				solo		88.9
chr 3: 86543435-86544180	+	300363_w																			x				solo		87.2
chr 3: 103933971-103934748	-	300411_w												x		x						x			solo		89.3
chr 3: 113991978-113993033	-	300449_w																				x			solo		87.2
chr 3: 190138663-190139459	-	300788_w													x						x				solo		88.8
chr 4: 175538-180716	-	400005_w																			x				partial provirus, 3' LTR		90.5
chr 4: 5327054-5327831	+	400034_w																			x				solo		88.1
chr 4: 8472992-8480379	+	400046_w															x				x				complete provirus		87.5/86.1
chr 4: 33419555-33421369	+	400137_w																			x				partial provirus, 3' LTR		90.9
chr 4: 41982211-41989670	-	400173_w				x								x											complete provirus		88.9/94.5						HW08822 (Gimenez, 2010)
chr 4: 47707230-47708025	-	400207_w												x				x			x				solo		100	AI738459 DA451921 DA852649	508 591 549	100% 139-591 154-549	R-U5-3'Flank	DA451921 seq 1-139 or DA852649 seq1-154 located 5588 bp upstream on ch4 upstream (CCAAGgtaa) and downstream (caagCTCGA) sequences compatible with splice donor and acceptor sites		promoter and/or alternative splicing?	400207_w-AI738459.jpg
chr 4: 59057092-59057870	-	400254_w															x					x			solo		89.2
chr 4: 74010157-74017767	-	400343_w																				x			complete provirus		90.8/93
chr 4: 92148909-92149702	-	400413_w																			x				solo		86.4
chr 4: 95832427-95833182	+	400422_w												x								x			solo		88.5
chr 4: 127503905-127504662	+	400559_w													x							x			solo		93.8
chr 4: 133231012-133231769	-	400591_w																				x			solo		90						HW6 (Lee, 2003)
chr 4: 150055817-150056616	+	400652_w																			x				solo		99.7	AI915245	286	1	U3-R-U5	no adjacent EST (+/-2kb)		readthrough	400652_w-AI915245.jpg
chr 5: 26695892-26696616	-	500126_w																			x				solo		86.7
chr 5: 55518750-55519531	+	500285_w																			x				solo		90.1
chr 5: 59990079-59998037	+	500308_w									x										x				complete provirus		88.2/96.4					97.4% similarity with AA368272 (315bp) env region from a placental library		transcriptionally active
chr 5: 89748892-89749626	-	500414_w																				x			solo		86.3
chr 5: 115182327-115183085	-	500529_w																			x				solo		99.2	DB092475	552	1	U5-3'Flank	no		promoter	500529_w-DB092475.jpg
chr 5: 119114744-119115548	+	500550_w													x						x				solo		90.3
chr 5: 121592450-121593524	-	500561_w																			x				solo		87.3
chr 5: 138946739-138947798	-	500617_w																				x			solo		99.7	BG014730 BG015482	323 322	1	U5	no		promoter	500617_w-BG014730.jpg
chr 6: 24784895-24791307	-	600180_w												x		x	x				x				5' LTR, partial provirus		94.6
chr 6: 57801841-57802593	+	600353_w												x								x			solo		88.9
chr 6: 58408823-58409585	+	600355_w																				x			solo		90.4
chr 6: 85478168-85487587	-	600462_w																				x			complete provirus		89/99.6	CR745334 AA035707	718 460	1	(U3) R-U5-3'Flank	clone CR745334 5' end is located -51bp as compared to R defined by RACE on ERVWE1 locus AA063577 clone (96% 3' Flank, located 574 bp downstream from U5) same library		readthrough or promoter using alternative initiation of transcription	600462_w-CR745334.jpg
chr 6: 119404149-119404906	+	600589_w																			x				solo		90
chr 6: 158810882-158811659	-	600710_w																			x				solo		93.6
chr 7: 14072988-14073760	+	700045_w																			x				solo		89.9
chr 7: 17071694-17072455	+	700054_w																			x				solo		90.3
chr 7: 35702274-35703153	+	700126_w												x	x		x	x					x		partial provirus, 3' LTR		100 100 99,8 99,8 98,4	BM723292 DA441619 BU849569 BM682297 BQ437925	503 563 884 530 893				HERV-W4/HERV-W18 (Schön, 2001)	polyA and/or readthrough	700126_w-BM723292.jpg
chr 7: 38596197-38596911	-	700149_w																			x				solo		91.2
chr 7: 85150987-85151764	+	700322_w															x				x				solo		90.3
chr 7: 91935212-91945442	-	700341_w										x		x							x	x			ERVWE1 (18 clones)		100/94.3	BX357209	711	1-549	R-U5	BX357209 seq 549-711 located6773 bp "upstream" on ch7 correspond to DS1-AS2 env splice junction	Blond, 1999, Mallet, 2004, Gimenez 2010	5' promoter; EST information failed to identify 3' LTR as a polyA site as demonstated by clone PH74 (AF072506; Blond 1999)	700341_w-ERVWE1_5LTR.jpg 700341_w-ERVWE1_3LTR.jpg 700341_w-BX357209.jpg
chr 7: 96541656-96542446	+	700360_w																			x				solo		88.6
chr 7: 111647941-111648709	+	700416_w																			x				solo		93.7
chr 7: 133241605-133242362	+	700487_w																			x				solo		92.4
chr 7: 152482894-152483633	-	700565_w																			x				solo		88.7
chr 7: 154870513-154871264	-	700578_w				x								x								x			solo		90.3
chr 8: 30202623-30203340	-	800095_w																			x				solo		91.5
chr 8: 52019034-52019816	-	800186_w																			x				solo		90.5
chr 8: 55223424-55224194	-	800216_w																			x				solo		99.5	BM510276 CK823668 BM508102 CK823667	454 579 560 550	1	U5-3'Flank			promoter	800216_w-BM510276.jpg
chr 8: 98855223-98855989	-	800385_w												x								x			solo		91.6
chr 8: 105549953-105550715	+	800410_w												x								x			solo		87
chr 8: 107920423-107921272	-	800417_w																			x				partial provirus, 3' LTR		87.4
chr 8: 125981185-125988649	-	800467_w							x									x			x				complete provirus		85.3/89.7
chr 9: 2254226-2254991	-	900007_w																			x				solo		88.7
chr 9: 7173167-7173950	+	900019_w																				x			solo		98.9	AV722664 AV721910	681 681	2-626 2-626	5'Flank-U3-R	30 bp unidentified upstream from the polyA tail		polyA	900019_w-AV721910.jpg
chr 9: 22867700-22868472	-	900073_w																			x				solo		89.8
chr 9: 36254621-36255394	+	900131_w																			x				solo		100 99 98	BF591249 BF512478 BM918330	527 409 999	527-84 409-98 988-91		BF591249 seq1-83, BF512478 seq1-97, BM918330 seq1-90 located 11478 bp downstream on ch9 LTR adjacent/+24bp (TTGTTTTctaggg) and downstream (ttacttacATGAGG) sequences compatible with splice donor and acceptor sites in antisens transcription		readthrough? antisens transcription / splicing	900131_w-BF591249.jpg
chr 9: 78051576-78052354	-	900220_w																				x			solo		91.4
chr 9: 81716335-81717110	-	900240_w																			x				solo		87.2
chr 10: 38188029-38188786	-	1000135_w																			x				solo		100	DA383318	551	1	U5-3'Flank	no		promoter	1000135_w-DA383318.jpg
chr 10: 57781486-57782256	+	1000198_w												x								x			solo		89.7
chr 10: 62463482-62469677	-	1000226_w												x	x		x					x			complete provirus		87.9/88.2
chr 10: 83209526-83210303	+	1000308_w																			x				solo		89.4
chr 10: 86275105-86280805	-	1000327_w																			x				complete provirus		89.6/91.7
chr 10: 132044477-132045231	+	1000478_w																			x				solo		90.2
chr 11: 9075434-9076198	+	1100033_w																				x			solo		89.4
chr 11: 22290909-22296441	-	1100075_w																			x				5' LTR, partial provirus		100	DA159238	525	229-525		DA159238 seq 1 to 129 located 19,975 bp upstream on ch 11; upstream (CTCAGgtga) and downstream (gtagGAGCT) sequences compatible with splice donor and acceptor sites		compatible with alternative splicing	not illustrated
chr 11: 26568554-26575793	-	1100102_w																			x				complete provirus		89.6/99.4	BU621450 BI856437 BM014612	641 870 424	1	R-U5-3'Flank	no		promoter	1100102_w-BU621450.jpg
chr 11: 56397580-56398287	+	1100195_w																			x				solo		88
chr 11: 77430014-77430764	+	1100315_w												x							x				solo		95.1
chr 11: 80087903-80088662	-	1100329_w													x							x			solo		89.1
chr 11: 107165211-107165971	+	1100435_w																				x			solo		89.5
chr 11: 109704350-109705060	-	1100443_w																			x				solo		91.3
chr 12: 39063705-39069607	+	1200187_w												x								x			complete provirus		86.2/86.7
chr 12: 45932745-45933508	-	1200211_w															x				x				solo		88.9
chr 12: 57531903-57539801	-	1200267_w												x							x				complete provirus		91/90.2
chr 12: 77377189-77377926	+	1200327_w																				x			solo		92.9
chr 12: 91257229-91258011	-	1200392_w															x				x				solo		85.7
chr 12: 101073296-101074047	+	1200425_w												x			x					x			solo		89.8
chr 12: 122598918-122609265	+	1200497_w												x		x	x				x				complete provirus		89/97.5	DA528267	578	1-559	insertion between R and U5			none
chr 12: 123151029-123151568	-	1200500_w															x					x			solo		96.2
chr 12: 125499776-125500566	-	1200505_w																			x				solo		99.5	AA781468	417	1	(U3) R-U5	clone AA781468 5' end is located -31 bp as compared to R defined by RACE on ERVWE1 locus AI024360.1 clone (99% 3' Flank, located 6394 bp downstream) same library, same orientation		readthrough or promoter using alternative initiation of transcription two ERVWE1 initiations sites defined by mung bean nuclease protection assay has been proposed (Cheng 2004) 71 bp and 75 bp upstream from the one we defined by RACE as the R border (Blond, 1999; Gimenez, 2010). More, due to genetic drift, location of the initiation site may be more flexible than for infectious retroviruses	1200505_w-AA781468.jpg
chr 12: 130923709-130931450	-	1200523_w																			x				complete provirus		94/87.8
chr 13: 62977343-62978115	-	1300241_w																			x				solo		88.3
chr 13: 63016887-63017674	-	1300242_w															x					x			solo		88.6
chr 13: 63158986-63159714	+	1300245_w																				x			solo		93.1
chr 13: 63997575-63998342	+	1300249_w																			x				solo		90.5
chr 13: 68693759-68697469	+	1300265_w																			x				5' LTR, partial provirus		100	BQ424090	913	1-479	U5-gag	480-908 in distant gag region => spliced mRNA excluding a 1785 bp intron between U5 and gag as in ERVWE1	HW13386 (Gimenez, 2010)	promoter	1300265_w-BQ424090.jpg
chr 13: 84051881-84052664	-	1300326_w																			x				solo		88.5
chr 13: 110959360-110960084	-	1300418_w																			x				solo		88.6
chr 14: 25798769-25800055	+	1400049_w																							partial provirus, 3' LTR		92.6						HW5 (Lee, 2003) DNA / in vitro
chr 14: 29831841-29832608	+	1400063_w																				x			solo		90.6
chr 14: 65461342-65462125	-	1400196_w																				x			solo		89.3
chr 14: 79939581-79940292	+	1400240_w												x								x			solo		90
chr 15: 27603913-27604649	-	1500047_w																				x			solo		89
chr 15: 49734758-49735530	-	1500136_w												x	x	x					x				solo		89.8
chr 15: 50517982-50518757	+	1500141_w															x					x			solo		88.3
chr 15: 76318369-76319428	-	1500215_w																			x				solo		89.7
chr 16: 81382011-81383086	+	1600212_w																				x			solo		87.8
chr 17: 45831400-45838060	-	1700190_w																			x				complete provirus		92.9/93.6
chr 17: 68145706-68146488	+	1700277_w																				x			solo		87.8
chr 18: 4676671-4682409	+	1800018_w													x						x				partial provirus, 3' LTR		89.3
chr 18: 35193025-35193789	-	1800135_w												x							x				solo		88.3
chr 18: 41998696-41999440	+	1800151_w																			x				solo		90
chr 18: 62088302-62089092	-	1800215_w												x	x						x				solo		89.9
chr 19: 46183982-46185894	-	1900250_w																			x				partial provirus, 3' LTR		91.5
chr 21: 27148627-27156169	+	2100058_w				x								x											complete provirus		92.7/91.8						HW 33438 (Gimenez, 2010)
chr X: 940441-941170	+	Y00004_w																			x				solo		89.4
chr X: 26683702-26684442	-	X00079_w																			x				solo		89.1
chr X: 28250147-28250910	+	X00089_w																			x				solo		88.6
chr X: 88875849-88876632	-	X00336_w																			x				solo		88.5
chr X: 89511595-89512368	-	X00344_w																				x			solo		91.3
chr X: 112676727-112677551	-	X00434_w																			x				solo		86.3
chr X: 113026618-113027400	-	X00437_w												x	x										solo		92.0						HW22795 (Gimenez, 2010)
chr X: 120317777-120318540	+	X00482_w				x								x								x			solo		88.1
chr Y: 20315639-20316390	-	Y00231_w												x								x			solo		90.7
																									Proviruses with both LTRs		21		color code		Array versus EST	number	Array versus EST
																									Solo LTRs or single LTRs associated with partial provirus		110
																															coherent	8
																									MIN EST score		87						best correlation: 75%
																									MAX EST score		100				partly compatible	4
																									MEAN EST scores		93.3
																									ST DEV EST scores		4.9				discordent	4
																									MEDIANE EST scores		90						poorest correlation: 50%
																									EST scores > 97%		17				no interpretation	1
																									% of EST that can be analyzed		0.13
Drummond AJ, Ashton B, Cheung M, Heled J, Kearse M, Moir R, Stones-Havas S, Thierer T, Wilson A (2010) Geneious v5.0 http://www.geneious.com
